# Supplementary material for: Mechanoactivation of NOX2-generated ROS elicits persistent TRPM8 Ca2+ signals that are inhibited by oncogenic KRas
Source: Proc Natl Acad Sci U S A. 2020 Oct 5;117(42):26008–19. doi: 10.1073/pnas.2009495117 (PMC7584994; doi:10.1073/pnas.2009495117)
Supplement: Supplementary File [file pnas.2009495117.sd01.xlsx]

## Sheet: Figure 1
Figure 1B: These figures show a subset of the data in Supplemental Figure 3. Statistics are further described in the tabs for Figures S3B and S3C.
Neighbors (Peak ΔF/F)					Increase in PI Staining (ΔI/ΔI(0.2 kPa))
Indep. Experiment	0.2 kPa	0.8 kPa	64 kPa		Indep. Experiment	0.2 kPa	0.8 kPa	64 kPa
1	0.00437079	0.452383	0.968001		1	1	1.46531	2.17933
2	0.0227625	0.24354	1.28789		2	1	1.3169	2.99162
3	0.0494411	0.491073	1.32247		3	1	1.90826	5.40933
4	0.0584312	0.341627	1.11872
5	0.0469002	0.645366	1.01746
Mean	0.0363811	0.434798	1.14291		Mean	1	1.56349	3.52676
Standard Deviation	0.0222348	0.152541	0.158255		Upper Error Bar	0	0.305596	1.6756
					Lower Error Bar	0	-0.287686	-1.45957

## Sheet: Figure 2B,C
Figure 2B: Indentation Depth (µm)				Figure 2C: Force (nN)
Indep. Experiment	Shallow	Normal		Indep. Experiment	Shallow	Normal
1	4.39467			1	28.3679
2	8.69129	18.746		2	78.8977	249.92
3	13.8628	19.7887		3	158.934	271.059
4	12.1034	25.5988		4	129.658	398.811
5	7.82514	25.6832		5	67.4025	400.786
Mean	9.37546	22.4542		Mean	92.6519	330.144
Standard Deviation	3.71678	3.70451		Standard Deviation	51.7731	80.8953

## Sheet: Figure 2D
Figure 2D - ΔF/F
Normal	Indep. Experiment										Shallow	Indep. Experiment
Time	1	2	3	4	5		Mean	Standard Deviation			Time	1	2	3	4	5		Mean	Standard Deviation
2	0	0	0	0	0		0	0			2	0	0	0	0	0		0	0
4	0.921582	0.0210021	0.815185	0.680487	0.826779		0.653007	0.363599			4	0.305954	0.265408	0.303228	0.304072	0.277288		0.29119	0.0186199
6	2.01762	0.923388	1.96467	1.87174	2.07955		1.77139	0.480136			6	0.301412	0.228838	0.4535	0.289269	0.285703		0.311744	0.0840509
8	2.46302	1.95711	2.44416	2.47489	2.72563		2.41296	0.279676			8	0.469109	0.194263	0.567042	0.461105	0.516036		0.441511	0.144559
10	2.60942	2.57087	2.64379	2.69276	2.95371		2.69411	0.151896			10	0.554614	0.240722	0.723199	0.593114	0.621181		0.546566	0.18203
12	2.67829	2.79369	2.7348	2.8013	3.09081		2.81978	0.159471			12	0.613971	0.278868	0.795939	0.670013	0.708558		0.61347	0.198427
14	2.69729	2.92371	2.75288	2.87306	3.13145		2.87568	0.169288			14	0.646648	0.313058	0.855392	0.722011	0.779803		0.663382	0.210277
16	2.73761	2.99767	2.76304	2.86648	3.1532		2.9036	0.173086			16	0.668667	0.325038	0.889486	0.744793	0.82334		0.690265	0.220357
18	2.82044	3.01382	2.77941	2.87384	3.13434		2.92437	0.147018			18	0.682956	0.329756	0.889528	0.776286	0.838534		0.703412	0.222623
20	2.81581	3.03491	2.75712	2.86241	3.13137		2.92032	0.15699			20	0.706595	0.334636	0.910842	0.780985	0.848506		0.716313	0.226534
22	2.64341	3.01143	2.76499	2.85667	3.09563		2.87443	0.182592			22	0.68717	0.332286	0.924578	0.790983	0.871582		0.72132	0.235191
24	2.79623	2.97583	2.72905	2.81937	3.06284		2.87667	0.137875			24	0.700084	0.345751	0.939743	0.785179	0.891072		0.732366	0.235316
26	2.75152	2.98192	2.72802	2.79506	3.05328		2.86196	0.146293			26	0.68962	0.346967	0.927982	0.78789	0.890741		0.72864	0.232767
28	2.74599	2.93716	2.68964	2.76393	3.01351		2.83005	0.138096			28	0.680621	0.33486	0.904961	0.775764	0.881393		0.71552	0.230841
30	2.70391	2.86503	2.69708	2.72676	2.99388		2.79733	0.129397			30	0.68499	0.336781	0.90551	0.771805	0.885156		0.716848	0.230438
32	2.67094	2.84528	2.65883	2.72824	2.97444		2.77554	0.133439			32	0.674159	0.32702	0.905095	0.769272	0.878284		0.710766	0.233372
34	2.63871	2.79929	2.63873	2.70614	2.91568		2.73971	0.118363			34	0.667547	0.33535	0.901957	0.761114	0.870247		0.707243	0.227632
36	2.61445	2.76451	2.61572	2.6559	2.88365		2.70684	0.116212			36	0.653094	0.335271	0.877745	0.752198	0.871021		0.697866	0.222918
38	2.598	2.72604	2.58628	2.63617	2.85761		2.68082	0.113016			38	0.64021	0.323424	0.866212	0.725786	0.858176		0.682762	0.222042
40	2.5595	2.70688	2.54225	2.59797	2.82458		2.64623	0.118478			40	0.640694	0.315016	0.852837	0.730288	0.855944		0.678956	0.222548
42	2.52665	2.68256	2.50818	2.56192	2.79133		2.61412	0.12009			42	0.629154	0.308795	0.842647	0.726202	0.844263		0.670212	0.22106
44	2.47368	2.65066	2.46151	2.53495	2.75398		2.57496	0.125007			44	0.622822	0.309279	0.819036	0.706689	0.833392		0.658244	0.213254
46	2.46416	2.6181	2.44803	2.51113	2.7342		2.55513	0.12012			46	0.612997	0.300283	0.808227	0.706671	0.823615		0.650359	0.213343
48	2.45118	2.58925	2.41079	2.47972	2.67406		2.521	0.10818			48	0.598355	0.292401	0.800018	0.687258	0.811352		0.637877	0.211977
50	2.41702	2.54297	2.37894	2.46417	2.6573		2.49208	0.110795			50	0.60659	0.292938	0.786212	0.666095	0.78592		0.627551	0.202574
52	2.37673	2.52517	2.35461	2.42158	2.60315		2.45625	0.105103			52	0.5866	0.28579	0.781318	0.658071	0.775518		0.617459	0.202755
54	2.35472	2.47613	2.35368	2.42158	2.58545		2.43831	0.0968385			54	0.591698	0.285389	0.766714	0.655731	0.774822		0.614871	0.199628
56	2.32393	2.47039	2.3354	2.39268	2.54548		2.41358	0.0938231			56	0.58428	0.281908	0.752306	0.638083	0.765634		0.604442	0.19584
58	2.29405	2.42155	2.30377	2.37029	2.50625		2.37918	0.0879691			58	0.574328	0.275098	0.751904	0.655944	0.765088		0.604472	0.199737
60	2.29823	2.40523	2.27335	2.34369	2.48637		2.36138	0.0860174			60	0.569672	0.270755	0.734796	0.642735	0.723525		0.588297	0.189665
62	2.26812	2.38713	2.25716	2.31986	2.43316		2.33309	0.0759863			62	0.55618	0.259757	0.727026	0.632974	0.733392		0.581866	0.194331
64	2.23708	2.36817	2.2415	2.31412	2.4166		2.31549	0.0784565			64	0.545681	0.261598	0.720086	0.627676	0.701758		0.57136	0.186351
66	2.22947	2.34901	2.18518	2.29735	2.38804		2.28981	0.0833633			66	0.554696	0.25457	0.706324	0.613034	0.710992		0.567923	0.187099
68	2.21651	2.33443	2.17975	2.26725	2.34155		2.2679	0.0711758			68	0.538963	0.249142	0.700097	0.600054	0.686419		0.554935	0.183139
70	2.16739	2.29675	2.15182	2.24391	2.31409		2.23479	0.0735488			70	0.538639	0.232894	0.695481	0.596979	0.66687		0.546172	0.185501
72	2.15499	2.28358	2.13482	2.20989	2.29558		2.21577	0.072887			72	0.526851	0.229742	0.687913	0.588878	0.672227		0.541122	0.185861
74	2.13877	2.26925	2.11791	2.19783	2.26619		2.19799	0.0700855			74	0.524613	0.233543	0.674858	0.606103	0.662982		0.54042	0.181544
76	2.10448	2.25066	2.07813	2.17432	2.24222		2.16996	0.0782197			76	0.521093	0.235918	0.65852	0.585259	0.670855		0.534329	0.177399
78	2.10893	2.24274	2.06336	2.16161	2.21134		2.15759	0.0731473			78	0.514501	0.231689	0.66098	0.560647	0.647195		0.523002	0.173792
80	2.1013	2.22556	2.04248	2.15671	2.19919		2.14505	0.0741362			80	0.518504	0.229327	0.648404	0.566462	0.635192		0.519578	0.170593
82	2.07237	2.22652	2.01421	2.13423	2.16844		2.12315	0.0826241			82	0.516914	0.22574	0.646164	0.557742	0.630178		0.515348	0.170273
84	2.06933	2.20539	1.99489	2.11333	2.15085		2.10676	0.0800488			84	0.507567	0.220307	0.638733	0.552751	0.630165		0.509905	0.170856
86	2.06259	2.17626	1.9773	2.0962	2.13404		2.08928	0.0756127			86	0.506834	0.21871	0.623213	0.560854	0.625361		0.506994	0.168468
88	2.05879	2.18249	1.96426	2.06859	2.09688		2.0742	0.0784164			88	0.510275	0.216273	0.631874	0.540686	0.617972		0.503416	0.168458
90	2.03769	2.17898	1.96595	2.05881	2.0865		2.06558	0.0775374			90	0.508679	0.214128	0.622528	0.542708	0.622013		0.502011	0.168451
92	2.04174	2.15799	1.9435	2.02645	2.07694		2.04933	0.0780206			92	0.50516	0.210384	0.610744	0.527933	0.595097		0.489863	0.162387
94	2.01801	2.14346	1.93841	2.02456	2.06195		2.03728	0.0744868			94	0.50658	0.20935	0.600252	0.520794	0.611241		0.489643	0.163433
96	2.01522	2.12273	1.92478	1.99657	2.04618		2.0211	0.0722357			96	0.493873	0.217224	0.603129	0.515753	0.598024		0.485601	0.157683
98	1.99832	2.11465	1.9142	1.9806	2.02559		2.00667	0.0730035			98	0.500806	0.197983	0.604083	0.509214	0.594544		0.481326	0.165324
100	1.99549	2.10214	1.89649	1.97133	2.01558		1.99621	0.0744293			100	0.486687	0.206936	0.59725	0.506621	0.589384		0.477376	0.158899
102	1.97778	2.10054	1.8889	1.97127	2.01194		1.99009	0.0765214			102	0.484433	0.209227	0.587645	0.506965	0.569138		0.471482	0.152672
104	1.95194	2.08588	1.87676	1.95713	2.00713		1.97577	0.0771788			104	0.475575	0.207988	0.571847	0.498562	0.564151		0.463625	0.148771
106	1.95205	2.04994	1.87741	1.93699	1.99363		1.962	0.0644464			106	0.47658	0.202535	0.577344	0.498141	0.552698		0.461459	0.150308
108	1.94514	2.04561	1.85177	1.91901	1.96932		1.94617	0.0708396			108	0.467593	0.200581	0.57153	0.489589	0.557996		0.457458	0.150201
110	1.93326	2.03212	1.85239	1.93225	1.93829		1.93766	0.0637243			110	0.467471	0.196989	0.566147	0.488258	0.557411		0.455255	0.150559
112	1.92881	2.01471	1.83941	1.92527	1.94206		1.93005	0.0623535			112	0.465483	0.180307	0.565474	0.475491	0.547779		0.446907	0.155299
114	1.91348	2.01018	1.82361	1.91677	1.92315		1.91744	0.0660562			114	0.45861	0.188392	0.567439	0.488605	0.53847		0.448303	0.151334
116	1.90541	2.03483	1.82792	1.90041	1.93587		1.92089	0.0750149			116	0.44849	0.183625	0.560397	0.475446	0.537323		0.441056	0.150846
118	1.89224	2.01123	1.81084	1.88737	1.91742		1.90382	0.0720606			118	0.448109	0.178793	0.55522	0.477908	0.53654		0.439314	0.151925
120	1.89826	2.00362	1.8058	1.87141	1.90071		1.89596	0.0713261			120	0.44137	0.188744	0.539402	0.477623	0.526118		0.434651	0.142917
122	1.87676	1.99744	1.80967	1.86679	1.87094		1.88432	0.068761			122	0.434685	0.185792	0.557786	0.462232	0.528152		0.433729	0.147132
124	1.88637	1.99239	1.7909	1.86142	1.89261		1.88474	0.0724607			124	0.426881	0.180965	0.545412	0.466347	0.526417		0.429204	0.146597
126	1.8702	1.97242	1.78121	1.84924	1.8586		1.86633	0.0686785			126	0.423055	0.181304	0.541612	0.468812	0.522098		0.427376	0.14518
128	1.8484	1.9862	1.77514	1.83004	1.84559		1.85708	0.077982			128	0.420456	0.176189	0.541096	0.465345	0.512958		0.423209	0.145563
130	1.83835	1.98011	1.75617	1.84293	1.84067		1.85165	0.08061			130	0.414915	0.176023	0.527918	0.455032	0.511328		0.417043	0.142057
132	1.84291	1.96658	1.76558	1.81116	1.82657		1.84256	0.0750804			132	0.404223	0.173694	0.538515	0.448336	0.507917		0.414537	0.144347
134	1.84542	1.96015	1.73791	1.80028	1.82312		1.83338	0.0814406			134	0.396166	0.176354	0.529391	0.436586	0.508044		0.409308	0.140848
136	1.83151	1.94803	1.71841	1.79389	1.80928		1.82022	0.0831289			136	0.398922	0.18335	0.520777	0.444654	0.508734		0.411287	0.136661
138	1.83339	1.92021	1.71604	1.78996	1.79805		1.81153	0.0742529			138	0.392848	0.172461	0.52019	0.43695	0.502131		0.404916	0.139594
140	1.83624	1.91028	1.70055	1.78032	1.78889		1.80325	0.0771717			140	0.392204	0.169916	0.519768	0.438586	0.500728		0.40424	0.140436
142	1.80636	1.90779	1.70525	1.76512	1.79509		1.79592	0.0738145			142	0.38222	0.173296	0.512789	0.433852	0.499452		0.400322	0.137358
144	1.81413	1.88411	1.71332	1.75661	1.78497		1.79063	0.0641414			144	0.36969	0.172978	0.510711	0.433574	0.491675		0.395726	0.136157
146	1.81057	1.88405	1.68596	1.76277	1.77714		1.7841	0.0721541			146	0.376159	0.165329	0.507262	0.426036	0.4859		0.392137	0.136831
148	1.7687	1.87296	1.68855	1.74355	1.76241		1.76723	0.0669973			148	0.375045	0.176525	0.512359	0.419958	0.486415		0.394061	0.133115
150	1.78269	1.8679	1.67382	1.73788	1.7648		1.76542	0.0706218			150	0.369543	0.160721	0.498027	0.417274	0.476977		0.384508	0.134922
152	1.76787	1.86164	1.67774	1.73933	1.74686		1.75869	0.0666149			152	0.373962	0.161405	0.500155	0.419068	0.483169		0.387552	0.136146
154	1.75717	1.85168	1.66432	1.72618	1.74189		1.74825	0.0677296			154	0.371087	0.158869	0.491506	0.408084	0.474543		0.380818	0.133357
156	1.76555	1.84051	1.65014	1.72217	1.74528		1.74473	0.0690361			156	0.359718	0.161931	0.491417	0.401799	0.470358		0.377045	0.131316
158	1.76097	1.84177	1.6407	1.72172	1.72564		1.73816	0.0727677			158	0.356668	0.151617	0.494375	0.413547	0.463343		0.37591	0.135805
160	1.78074	1.82305	1.64564	1.69511	1.71538		1.73199	0.0702877			160	0.352436	0.148151	0.492462	0.408299	0.46245		0.37276	0.136471
162	1.75416	1.82334	1.64144	1.67893	1.69583		1.71874	0.0712068			162	0.342066	0.145068	0.484544	0.403435	0.453708		0.365764	0.134657
164	1.73503	1.82398	1.62679	1.6807	1.69625		1.71255	0.0734122			164	0.338645	0.150884	0.477675	0.397493	0.464289		0.365797	0.132426
166	1.73896	1.8121	1.62398	1.66403	1.70964		1.70974	0.0720697			166	0.337662	0.13792	0.476411	0.396127	0.449836		0.359591	0.134856
168	1.74235	1.80541	1.59846	1.64578	1.68943		1.69629	0.0809288			168	0.332007	0.147029	0.471921	0.384778	0.446232		0.356393	0.129085
170	1.7151	1.80835	1.5912	1.64833	1.69013		1.69062	0.0808278			170	0.331008	0.144389	0.470504	0.381289	0.445019		0.354442	0.129486
172	1.71122	1.7789	1.59022	1.64876	1.65802		1.67742	0.0711391			172	0.334359	0.148696	0.460088	0.375033	0.444446		0.352525	0.124902
174	1.70903	1.76509	1.57907	1.62733	1.65379		1.66686	0.0722278			174	0.334212	0.138727	0.451305	0.387635	0.43433		0.349242	0.126168
176	1.69496	1.77676	1.57243	1.61964	1.64323		1.66141	0.0781402			176	0.325529	0.14347	0.452961	0.378823	0.44387		0.348931	0.125987
178	1.69055	1.779	1.57391	1.61261	1.63582		1.65838	0.0795644			178	0.319777	0.127586	0.44749	0.396083	0.437409		0.345669	0.131867
180	1.70425	1.77526	1.56264	1.59385	1.63345		1.65389	0.086045			180	0.317672	0.143807	0.433347	0.385977	0.432381		0.342637	0.120745
182	1.69358	1.77383	1.54997	1.59446	1.628		1.64797	0.0877305			182	0.323976	0.138979	0.440616	0.367244	0.428923		0.339947	0.121901
184	1.69306	1.7681	1.55478	1.57083	1.61643		1.64064	0.0891968			184	0.316579	0.134553	0.432088	0.382302	0.426115		0.338327	0.122911
186	1.67698	1.7406	1.52439	1.59073	1.60673		1.62789	0.0831464			186	0.308879	0.139387	0.424835	0.370117	0.431667		0.334977	0.119995
188	1.65938	1.73419	1.53452	1.57096	1.58934		1.61768	0.0793958			188	0.309327	0.132994	0.422549	0.368976	0.424309		0.331631	0.120628
190	1.64575	1.73981	1.52355	1.57248	1.58628		1.61357	0.0829287			190	0.309939	0.137461	0.424204	0.371707	0.419943		0.332651	0.118472
192	1.63765	1.72966	1.51886	1.56458	1.58008		1.60616	0.0810464			192	0.304543	0.13559	0.409306	0.369869	0.414218		0.326705	0.115499
194	1.63951	1.71514	1.51108	1.54906	1.58188		1.59933	0.0800724			194	0.294854	0.138133	0.413119	0.374415	0.413599		0.326824	0.116047
196	1.62919	1.72211	1.50531	1.53419	1.57175		1.59251	0.0859921			196	0.296342	0.137572	0.400017	0.373662	0.409221		0.323363	0.112944
198	1.62565	1.71105	1.49801	1.53707	1.57084		1.58852	0.0829826			198	0.295593	0.134077	0.40397	0.362338	0.413516		0.321899	0.114819
200	1.62037	1.69562	1.49798	1.5443	1.55608		1.58287	0.0767			200	0.287371	0.134358	0.3936	0.367114	0.406408		0.31777	0.112478
202	1.62115	1.69726	1.49423	1.52476	1.55342		1.57816	0.0814574			202	0.283118	0.123847	0.405831	0.3611	0.399549		0.314689	0.117345
204	1.62372	1.71044	1.49354	1.5233	1.55811		1.58182	0.0867164			204	0.277396	0.131179	0.397369	0.362442	0.404146		0.314506	0.114221
206	1.61828	1.7013	1.47878	1.51305	1.54483		1.57125	0.0891082			206	0.28219	0.129727	0.39272	0.359278	0.406452		0.314073	0.113757
208	1.61058	1.69383	1.4805	1.5028	1.54176		1.56589	0.0869177			208	0.279227	0.130677	0.384178	0.34733	0.404106		0.309104	0.110512
210	1.6014	1.69136	1.47676	1.48929	1.53739		1.55924	0.0886085			210	0.269761	0.12873	0.384061	0.356673	0.398204		0.307486	0.11168
212	1.61117	1.67799	1.47306	1.49006	1.52651		1.55576	0.0866354			212	0.276014	0.116779	0.384186	0.351384	0.393156		0.304304	0.114519
214	1.60975	1.67439	1.44825	1.49854	1.51313		1.54881	0.0913725			214	0.281122	0.119311	0.377887	0.352551	0.398944		0.305963	0.113408
216	1.59861	1.66642	1.46364	1.48252	1.51627		1.54549	0.0850933			216	0.282389	0.114783	0.38085	0.348144	0.401123		0.305458	0.115701
218	1.59666	1.65938	1.4484	1.47597	1.50286		1.53665	0.088426			218	0.274531	0.117685	0.378538	0.347501	0.388305		0.301312	0.111917
220	1.58422	1.65845	1.45616	1.45139	1.51183		1.53241	0.0885638			220	0.27043	0.120843	0.372136	0.343554	0.37739		0.296871	0.107252
222	1.57684	1.66295	1.45503	1.45963	1.49417		1.52972	0.0890598			222	0.273511	0.121664	0.368542	0.330777	0.383067		0.295512	0.106007
224	1.57046	1.66152	1.45098	1.46605	1.48966		1.52773	0.0878494			224	0.282211	0.127766	0.368112	0.329512	0.37969		0.297458	0.102237
226	1.57614	1.65122	1.45987	1.44028	1.50532		1.52657	0.0870915			226	0.278442	0.112296	0.366596	0.334075	0.374088		0.293099	0.107871
228	1.54862	1.63978	1.46714	1.44376	1.49409		1.51868	0.0781598			228	0.270253	0.122611	0.370524	0.335535	0.365114		0.292807	0.103162
230	1.55093	1.63255	1.45211	1.42671	1.48999		1.51046	0.082737			230	0.269631	0.119856	0.360984	0.336977	0.371376		0.291765	0.103942
232	1.55928	1.62665	1.4404	1.43309	1.47913		1.50771	0.0832465			232	0.264818	0.121045	0.366187	0.34043	0.362237		0.290943	0.10337
234	1.55833	1.61917	1.44941	1.42911	1.48735		1.50867	0.0790166			234	0.262745	0.117475	0.351571	0.325748	0.354366		0.282381	0.0992841
236	1.54835	1.61231	1.43066	1.42043	1.47637		1.49762	0.0815796			236	0.269793	0.117265	0.357659	0.343232	0.362034		0.289997	0.103497
238	1.56347	1.60332	1.42191	1.40745	1.47842		1.49491	0.0861741			238	0.266429	0.122612	0.362319	0.338578	0.369406		0.291869	0.103019
240	1.55729	1.60132	1.42202	1.39683	1.46095		1.48768	0.0880903			240	0.26304	0.111055	0.347875	0.336719	0.370412		0.28582	0.105664
242	1.53877	1.60932	1.4094	1.40954	1.46968		1.48734	0.0865477			242	0.269069	0.110469	0.359907	0.331568	0.373119		0.288826	0.107455
244	1.5428	1.58754	1.40569	1.41063	1.46346		1.48202	0.0807711			244	0.2605	0.106782	0.355733	0.338527	0.372449		0.286798	0.109386
246	1.53782	1.59065	1.39518	1.41302	1.45206		1.47775	0.0837032			246	0.254083	0.113507	0.343414	0.342057	0.373698		0.285352	0.105948
248	1.51949	1.59471	1.39214	1.40429	1.44623		1.47137	0.0850546			248	0.253305	0.114138	0.345956	0.338935	0.376678		0.285802	0.106331
250	1.52762	1.58181	1.38204	1.40072	1.43735		1.46591	0.085647			250	0.244357	0.105991	0.342298	0.325534	0.366739		0.276984	0.106045
252	1.53446	1.57585	1.36635	1.38409	1.43938		1.46003	0.0920913			252	0.251623	0.1171	0.338815	0.342113	0.368214		0.283573	0.102928
254	1.54517	1.58445	1.36679	1.40688	1.44071		1.4688	0.0925161			254	0.251325	0.108038	0.337243	0.32312	0.3657		0.277085	0.103479
256	1.53376	1.57778	1.36645	1.37332	1.42645		1.45555	0.0956621			256	0.245785	0.107088	0.334755	0.327727	0.365519		0.276175	0.104386
258	1.53316	1.57335	1.38396	1.38631	1.42375		1.46011	0.0876466			258	0.242292	0.113169	0.343625	0.325995	0.36206		0.277428	0.102614
260	1.52217	1.5792	1.37392	1.38193	1.42805		1.45705	0.0902156			260	0.245483	0.109728	0.340329	0.325352	0.360063		0.276191	0.102735
262	1.53428	1.55092	1.37293	1.36918	1.41218		1.4479	0.0882735			262	0.243129	0.109498	0.338869	0.319887	0.350922		0.272461	0.100291
264	1.51791	1.56823	1.36677	1.3593	1.40818		1.44408	0.093965			264	0.237041	0.116733	0.343037	0.321052	0.355503		0.274673	0.0996486
266	1.52452	1.56591	1.37246	1.35739	1.40336		1.44473	0.0943587			266	0.249254	0.106563	0.331578	0.322644	0.356978		0.273403	0.101505
268	1.51302	1.55237	1.35292	1.35307	1.40241		1.43476	0.0927011			268	0.235387	0.112354	0.331999	0.321105	0.357779		0.271725	0.100245
270	1.51573	1.55526	1.35527	1.36217	1.39902		1.43749	0.0920648			270	0.238887	0.114349	0.335305	0.326067	0.35604		0.27413	0.0999011
272	1.49954	1.54161	1.35415	1.34824	1.39294		1.42729	0.0881289			272	0.224383	0.113701	0.326944	0.314432	0.361426		0.268177	0.100087
274	1.51325	1.53419	1.35985	1.34348	1.38281		1.42672	0.0899543			274	0.230658	0.103084	0.333235	0.31384	0.360679		0.268299	0.104328
276	1.50827	1.52642	1.34042	1.33901	1.38306		1.41944	0.0913413			276	0.226797	0.112043	0.334557	0.315272	0.353236		0.268381	0.0999364
278	1.50831	1.53623	1.3275	1.3173	1.38605		1.41508	0.101788			278	0.232616	0.111924	0.328334	0.312579	0.35912		0.268914	0.0994204
280	1.50158	1.52945	1.33356	1.3191	1.37575		1.41189	0.0973601			280	0.228577	0.107215	0.324173	0.309136	0.353776		0.264575	0.0994389
282	1.49654	1.52096	1.33362	1.32	1.37001		1.40823	0.0939659			282	0.228484	0.104043	0.326579	0.304551	0.349356		0.262603	0.099604
284	1.5045	1.52803	1.30802	1.30878	1.37685		1.40523	0.105464			284	0.223625	0.101315	0.321951	0.314834	0.356017		0.263548	0.103084
286	1.50417	1.5182	1.32107	1.3176	1.37617		1.40744	0.0976398			286	0.225107	0.113357	0.321291	0.313259	0.346911		0.263985	0.0959021
288	1.50276	1.52329	1.31523	1.31218	1.3743		1.40555	0.101445			288	0.21936	0.113958	0.325273	0.299639	0.345273		0.260701	0.0949745
290	1.50414	1.49688	1.31465	1.32021	1.37025		1.40123	0.0932184			290	0.214717	0.11523	0.324887	0.305417	0.346752		0.261401	0.095914
292	1.48852	1.51849	1.31086	1.3045	1.35464		1.3954	0.101112			292	0.223061	0.106059	0.319298	0.306182	0.339785		0.258877	0.0962686
294	1.48941	1.50849	1.29528	1.3086	1.35565		1.39149	0.100856			294	0.213824	0.0995541	0.322867	0.305138	0.346114		0.2575	0.10155
296	1.49241	1.49393	1.29916	1.30646	1.36069		1.39053	0.0966654			296	0.214277	0.103631	0.319595	0.313909	0.34886		0.260055	0.101113
298	1.52135	1.49051	1.30839	1.30197	1.35903		1.39625	0.103114			298	0.223523	0.0963099	0.320488	0.298621	0.337654		0.255319	0.0989899
300	1.50681	1.4832	1.28926	1.29042	1.35473		1.38488	0.104295			300	0.21988	0.106821	0.319408	0.295205	0.337803		0.255824	0.0946152
302	1.51219	1.49843	1.29851	1.29765	1.36563		1.39448	0.104978			302	0.217894	0.100808	0.31871	0.310153	0.330299		0.255573	0.0973668
304	1.51565	1.48753	1.29925	1.28593	1.35674		1.38902	0.106615			304	0.220916	0.10654	0.312417	0.298945	0.329479		0.253659	0.0921522
306	1.50028	1.47326	1.29844	1.28153	1.35215		1.38113	0.100351			306	0.224052	0.0986162	0.319468	0.302462	0.334873		0.255894	0.0977218
308	1.48557	1.49272	1.28756	1.30841	1.35061		1.38498	0.0978018			308	0.220164	0.100032	0.318582	0.300847	0.331339		0.254193	0.0964332
310	1.4968	1.46879	1.29586	1.28243	1.3559		1.37996	0.0983712			310	0.225761	0.103273	0.313392	0.294078	0.341992		0.255699	0.0953649
312	1.4876	1.47004	1.29274	1.28748	1.34496		1.37656	0.0962139			312	0.232342	0.101856	0.324056	0.289166	0.332888		0.256061	0.0948202
314	1.49554	1.47365	1.30628	1.27573	1.34504		1.37925	0.0995567			314	0.22428	0.103438	0.312108	0.27915	0.328261		0.249447	0.0907916
316	1.49515	1.47102	1.28394	1.28529	1.33403		1.37389	0.102063			316	0.217546	0.099298	0.306739	0.290113	0.338081		0.250355	0.0953289
318	1.49122	1.47003	1.28284	1.27659	1.34796		1.37373	0.101783			318	0.222309	0.0935874	0.311201	0.288184	0.327083		0.248473	0.0953485
320	1.4793	1.45959	1.28756	1.27298	1.34304		1.36849	0.0960419			320	0.218699	0.101509	0.316891	0.28564	0.333789		0.251306	0.0945861
322	1.46732	1.46051	1.27509	1.27807	1.34875		1.36595	0.0941959			322	0.21828	0.110198	0.307587	0.289327	0.32611		0.250301	0.0883262
324	1.47336	1.45384	1.28224	1.28247	1.33957		1.3663	0.0921076			324	0.213152	0.104705	0.298511	0.287556	0.326854		0.246155	0.0895334
326	1.47661	1.46533	1.26908	1.27898	1.34028		1.36605	0.0996598			326	0.211754	0.0965033	0.301024	0.29241	0.327668		0.245872	0.0940388
328	1.45695	1.45129	1.28101	1.27357	1.33557		1.35968	0.0894954			328	0.204505	0.105303	0.309618	0.293566	0.325443		0.247687	0.0923639
330	1.45495	1.46162	1.28748	1.26516	1.34004		1.36185	0.0921611			330	0.208738	0.104826	0.305377	0.291493	0.322587		0.246604	0.0905229
332	1.45456	1.44809	1.28223	1.26947	1.33414		1.3577	0.0888632			332	0.211202	0.0952564	0.303753	0.289349	0.310984		0.242109	0.0912362
334	1.45332	1.45305	1.2693	1.25988	1.3234		1.35179	0.0956787			334	0.214515	0.104492	0.307478	0.282275	0.312803		0.244313	0.0874066
336	1.44603	1.44349	1.26923	1.26531	1.31667		1.34814	0.0904862			336	0.213027	0.104895	0.306879	0.30086	0.311912		0.247515	0.0895078
338	1.45287	1.45123	1.27255	1.25384	1.31873		1.34985	0.0962444			338	0.207974	0.108052	0.300561	0.294627	0.314692		0.245181	0.0873676
340	1.44351	1.43248	1.25836	1.26233	1.32449		1.34423	0.089603			340	0.210118	0.0972015	0.294655	0.291279	0.316992		0.242049	0.0905648
342	1.44604	1.42138	1.2774	1.25634	1.30944		1.34212	0.0861638			342	0.204821	0.111126	0.299158	0.282434	0.307897		0.241087	0.0832922
344	1.43075	1.43766	1.26995	1.24499	1.31824		1.34032	0.0896937			344	0.206858	0.106092	0.295806	0.289735	0.306884		0.241075	0.0852721
346	1.43067	1.42562	1.25616	1.25006	1.31919		1.33634	0.0880825			346	0.199559	0.100318	0.304618	0.288105	0.301926		0.238905	0.0886919
348	1.42931	1.43541	1.24908	1.25547	1.31375		1.3366	0.090997			348	0.204038	0.107482	0.307112	0.277215	0.306402		0.24045	0.085369
350	1.42539	1.43559	1.25182	1.24847	1.31124		1.3345	0.0911844			350	0.199547	0.100589	0.307447	0.27775	0.310533		0.239173	0.0894673
352	1.43411	1.4418	1.25288	1.24894	1.31285		1.33812	0.0946325			352	0.196769	0.101066	0.3056	0.273974	0.302646		0.236011	0.0872844
354	1.43753	1.43094	1.24284	1.2528	1.32644		1.33811	0.0935328			354	0.196519	0.0995459	0.309381	0.286697	0.302963		0.239021	0.0902384
356	1.42491	1.41663	1.24661	1.24221	1.31047		1.32817	0.0887954			356	0.201189	0.0939675	0.303321	0.284	0.307981		0.238092	0.0913516
358	1.41989	1.43364	1.24713	1.23439	1.31549		1.33011	0.0935945			358	0.189593	0.093544	0.30494	0.284912	0.304862		0.23557	0.0926465
360	1.42589	1.4301	1.24837	1.24231	1.30528		1.33039	0.0924382			360	0.189107	0.101319	0.312354	0.292858	0.303249		0.239777	0.0919941
362	1.40575	1.42224	1.2445	1.24031	1.30334		1.32323	0.0867194			362	0.190494	0.0950652	0.303109	0.289901	0.305281		0.23677	0.0923839
364	1.40342	1.42002	1.23672	1.24417	1.31461		1.32379	0.0860309			364	0.187198	0.0887988	0.305355	0.288056	0.299184		0.233718	0.0942549
366	1.41426	1.41529	1.23396	1.23063	1.3028		1.31939	0.0917184			366	0.1876	0.0935642	0.307272	0.282282	0.303789		0.234901	0.0927921
368	1.40985	1.41684	1.24006	1.23528	1.30784		1.32197	0.0882453			368	0.188143	0.0894059	0.299223	0.274095	0.301875		0.230549	0.091405
370	1.40626	1.40947	1.23139	1.23925	1.31125		1.31952	0.0864506			370	0.19182	0.088618	0.304553	0.285644	0.308852		0.235897	0.0950588
372	1.40191	1.4056	1.22171	1.22937	1.31525		1.31477	0.08916			372	0.186221	0.0969987	0.307726	0.274758	0.308439		0.234829	0.0917696
374	1.40035	1.39187	1.23104	1.22701	1.28537		1.30713	0.0844904			374	0.185695	0.0865462	0.299013	0.276468	0.301205		0.229786	0.0929166
376	1.39042	1.40283	1.22898	1.23496	1.29905		1.31125	0.0827535			376	0.193759	0.0906654	0.304766	0.284608	0.315051		0.23777	0.0951725
378	1.39147	1.38987	1.22407	1.23095	1.30247		1.30777	0.0816702			378	0.18987	0.0934469	0.306532	0.269547	0.306445		0.233168	0.0914766
380	1.40811	1.38911	1.20446	1.21582	1.29264		1.30203	0.0947052			380	0.189291	0.0960718	0.312249	0.272444	0.291272		0.232265	0.0892874
382	1.40213	1.37589	1.22033	1.22885	1.2736		1.30016	0.0841059			382	0.182842	0.0939671	0.310589	0.268024	0.296502		0.230385	0.0909545
384	1.38953	1.37601	1.22668	1.22205	1.29862		1.30258	0.0793934			384	0.177086	0.101438	0.305275	0.275007	0.297738		0.231309	0.0888819
386	1.397	1.37803	1.22851	1.22932	1.28841		1.30425	0.0800714			386	0.180241	0.0942538	0.304929	0.2754	0.299184		0.230802	0.0913261
388	1.38928	1.3839	1.23005	1.21354	1.28249		1.29985	0.0831942			388	0.185051	0.0947986	0.311424	0.269563	0.301758		0.232519	0.0916685
390	1.39177	1.38221	1.21918	1.22635	1.27452		1.29881	0.0833347			390	0.181214	0.0940296	0.30615	0.274482	0.298169		0.230809	0.0912266
392	1.38952	1.38512	1.22384	1.22976	1.2724		1.30013	0.0817834			392	0.172019	0.0947112	0.310351	0.26787	0.295442		0.228079	0.0919505
394	1.39626	1.36936	1.22339	1.21396	1.28306		1.2972	0.0830603			394	0.173595	0.0955039	0.297949	0.263373	0.290332		0.224151	0.0872789
396	1.39267	1.37842	1.2195	1.22609	1.2685		1.29703	0.083108			396	0.180448	0.0925944	0.295562	0.271515	0.291086		0.226241	0.0880602
398	1.38814	1.37498	1.2207	1.23857	1.27992		1.30046	0.0772264			398	0.169765	0.0931649	0.301184	0.267247	0.300008		0.226274	0.0917038
400	1.37518	1.38765	1.21643	1.21869	1.26036		1.29166	0.0838936			400	0.173945	0.0937978	0.292015	0.267946	0.292838		0.224108	0.087684

## Sheet: Figure 2 E,F
Figure 2E: Peak ΔF/F vs Indentation Depth (µm)				Figure 2F: Peak ΔF/F vs Force (nN)
Indep. Experiment	Peak ΔF/F	Depth (µm)		Indep. Experiment	Peak ΔF/F	Force (nN)
Shallow				Shallow
1	0.706595	4.39467		1	0.706595	28.3679
2	0.346967	8.69129		2	0.346967	78.8977
3	0.939743	13.8628		3	0.939743	158.934
4	0.790983	12.1034		4	0.790983	129.658
5	0.891072	7.82514		5	0.891072	67.4025
Normal				Normal
1	3.03491	18.746		1	3.03491	249.92
2	2.77941	19.7887		2	2.77941	271.059
3	2.87384	25.5988		3	2.87384	398.811
4	3.1532	25.6832		4	3.1532	400.786

## Sheet: Figure 3B
Figure 3B - ΔF/F
		MCF10A											PTEN-/-											KRas											KRas/PTEN-/-
Time		1	2	3	4	5	6	7	8	Mean	Standard Deviation		1	2	3	4	5	6	7	8	Mean	Standard Deviation		1	2	3	4	5	6	7	8	Mean	Standard Deviation		1	2	3	4	5	6	7	8	Mean	Standard Deviation
2		0	0	0	0	0	0	0	0	0	0		0	0	0	0	0	0	0	0	0	0		0	0	0	0	0	0	0	0	0	0		0	0	0	0	0	0	0	0	0	0
4		0.1668	0.463268	0.204203	0.569839	0.225197	0.379057	0.209216	0.0554839	0.284133	0.170817		0.226651	0.0274236	0.12939	0.367715	0.00112977	0.295629	0.427957	-0.0949529	0.172618	0.187184		0.112007	0.129299	0.139203	0.13159	0.0938411	-0.0115387	0.0129438	-0.0285145	0.0723539	0.0696896		0.0491416	0.0782262	0.138294	0.159418	0.050517	-0.0482654	0.0676389	0.0646506	0.0699527	0.06275
6		0.937365	1.34428	1.2625	1.97055	1.3818	1.50458	1.268	0.932283	1.32517	0.330416		1.23754	1.00673	1.35993	1.55522	0.55679	1.19548	1.0419	0.896857	1.10631	0.304941		0.704337	0.646295	0.933019	0.707549	0.86614	0.569539	0.386629	0.296333	0.63873	0.218108		0.55113	0.413847	0.777763	0.564558	0.386259	0.560032	0.348338	0.728621	0.541318	0.155613
8		1.47384	1.88247	1.87642	2.53738	1.87299	2.04578	1.72612	1.68076	1.88697	0.313426		1.72119	1.69599	2.12658	1.99715	0.970885	1.53956	1.30776	1.48354	1.60533	0.369766		1.15423	0.987059	1.36946	1.14865	1.33663	1.13923	0.679108	0.784719	1.07489	0.244864		1.02141	0.859394	1.19593	0.904889	0.681125	1.091	0.562554	1.16793	0.93553	0.228015
10		1.7752	2.17279	2.1664	2.78676	2.11177	2.28885	1.94047	1.96713	2.15117	0.303504		1.92732	1.98992	2.45108	2.20189	1.14521	1.70722	1.40877	1.70723	1.81733	0.41992		1.40047	1.17736	1.54007	1.40227	1.59301	1.366	0.846002	0.993949	1.28989	0.262516		1.31042	1.13198	1.44776	1.14192	0.840007	1.32239	0.682476	1.39109	1.15851	0.271694
12		1.94798	2.3005	2.29002	2.90888	2.21667	2.37486	2.08271	2.08299	2.27558	0.291998		2.03365	2.10885	2.60709	2.2689	1.26509	1.76359	1.43062	1.79108	1.90861	0.439294		1.51694	1.2722	1.62417	1.58097	1.68429	1.46158	0.954155	1.08177	1.39701	0.266619		1.47921	1.28997	1.54101	1.26032	0.951964	1.42471	0.782248	1.46109	1.27382	0.27179
14		2.03925	2.34979	2.31788	2.93942	2.29723	2.46843	2.16097	2.16547	2.34231	0.275459		2.09558	2.1977	2.68177	2.28323	1.3052	1.78616	1.45721	1.85575	1.95782	0.450859		1.562	1.30976	1.64595	1.67456	1.74254	1.52001	1.01832	1.14501	1.45227	0.264804		1.59988	1.3681	1.62208	1.37212	1.018	1.46862	0.814171	1.5062	1.34615	0.2861
16		2.09699	2.41836	2.35536	2.96367	2.29328	2.43343	2.20412	2.18119	2.3683	0.26795		2.09818	2.21826	2.71763	2.2802	1.33601	1.77045	1.43874	1.87073	1.96628	0.457786		1.59293	1.34452	1.68787	1.72529	1.76485	1.51175	1.0488	1.16887	1.48061	0.267093		1.63005	1.39356	1.65569	1.38385	1.03635	1.50595	0.840748	1.5253	1.37144	0.288841
18		2.12865	2.41605	2.36582	2.98099	2.29471	2.44536	2.22401	2.20345	2.38238	0.265349		2.08889	2.22211	2.71003	2.2875	1.3415	1.79733	1.4431	1.90083	1.97391	0.452495		1.59285	1.34195	1.64603	1.73547	1.78741	1.4977	1.06322	1.20321	1.48348	0.259025		1.62284	1.42151	1.65845	1.40773	1.04043	1.50018	0.842931	1.50139	1.37443	0.285777
20		2.13451	2.44143	2.36217	2.95347	2.29892	2.45954	2.22181	2.21335	2.38565	0.255976		2.08699	2.23695	2.69723	2.29319	1.38269	1.81202	1.42275	1.88002	1.97648	0.446478		1.58808	1.33054	1.64216	1.7375	1.77216	1.49879	1.07003	1.20699	1.48078	0.254935		1.61788	1.39571	1.67126	1.39926	1.06329	1.48814	0.840995	1.48846	1.37062	0.281735
22		2.11884	2.42338	2.33928	2.95665	2.2726	2.40736	2.27149	2.15149	2.36764	0.261676		2.06617	2.22697	2.64047	2.25983	1.38649	1.77855	1.41068	1.8491	1.95228	0.432748		1.58338	1.32273	1.61932	1.73643	1.78899	1.49382	1.06373	1.20728	1.47696	0.257416		1.64556	1.41039	1.65898	1.41359	1.04671	1.48288	0.834759	1.47865	1.37144	0.287477
24		2.12003	2.43172	2.3234	2.89541	2.28692	2.39098	2.31564	2.16425	2.36605	0.238155		2.03412	2.20425	2.67312	2.17429	1.38584	1.75452	1.39105	1.85751	1.93434	0.434319		1.55139	1.30349	1.60858	1.71705	1.78197	1.46276	1.06119	1.17392	1.45754	0.25788		1.62568	1.39923	1.6338	1.3984	1.02303	1.4646	0.802731	1.47418	1.35271	0.291847
26		2.11556	2.38833	2.31084	2.89759	2.24968	2.39526	2.31617	2.13946	2.35161	0.243598		2.02492	2.17858	2.62562	2.20401	1.37567	1.75298	1.3472	1.85105	1.92	0.433174		1.53961	1.28009	1.56761	1.72436	1.7588	1.43918	1.05788	1.17106	1.44232	0.254268		1.6017	1.37529	1.60971	1.38713	1.01394	1.45186	0.792708	1.44761	1.33499	0.286465
28		2.09327	2.37342	2.27328	2.87757	2.26561	2.37388	2.27132	2.10065	2.32863	0.245846		2.01577	2.14955	2.61023	2.17262	1.35212	1.72017	1.34037	1.8155	1.89704	0.432136		1.51236	1.26978	1.54541	1.68944	1.72305	1.37987	1.04191	1.12519	1.41087	0.251303		1.55263	1.34087	1.59061	1.36519	1.01549	1.40337	0.771955	1.42407	1.30802	0.277626
30		2.07509	2.3747	2.26344	2.82934	2.23279	2.34719	2.26092	2.10366	2.31089	0.234086		1.97366	2.1504	2.58539	2.15588	1.35567	1.70515	1.32238	1.79315	1.88021	0.427543		1.48963	1.24229	1.51053	1.67442	1.69933	1.36995	1.03243	1.13869	1.39466	0.243222		1.52704	1.32617	1.55031	1.32772	0.978836	1.38452	0.742153	1.41903	1.28197	0.279976
32		2.06589	2.34134	2.25062	2.82015	2.19636	2.32659	2.22744	2.08777	2.28952	0.236155		1.94634	2.13375	2.55223	2.13133	1.31736	1.67232	1.32864	1.80668	1.86108	0.422588		1.47436	1.2043	1.45816	1.65587	1.68045	1.32497	1.0115	1.10645	1.36451	0.246109		1.46118	1.29756	1.51543	1.2805	0.967533	1.36963	0.702674	1.37657	1.24638	0.274596
34		2.05043	2.33402	2.20015	2.78393	2.17651	2.3402	2.19101	2.04792	2.26552	0.236153		1.89977	2.10627	2.5645	2.09301	1.31967	1.64046	1.29474	1.75038	1.8336	0.427444		1.4402	1.18465	1.4274	1.62766	1.66515	1.29656	1.00469	1.0892	1.34194	0.241268		1.41219	1.28059	1.47806	1.26702	0.953247	1.35331	0.690212	1.35203	1.22333	0.266287
36		2.02101	2.28931	2.16651	2.77508	2.15764	2.30348	2.16672	2.0288	2.23857	0.239902		1.87995	2.08597	2.49512	2.08783	1.31536	1.62848	1.26902	1.76583	1.81594	0.413966		1.41606	1.1561	1.39882	1.61346	1.64406	1.28614	0.998395	1.05598	1.32113	0.241337		1.38464	1.23487	1.456	1.21524	0.935867	1.31515	0.658517	1.31298	1.18916	0.26434
38		1.99133	2.2878	2.148	2.7181	2.12033	2.27224	2.14	2.00255	2.21004	0.23168		1.85868	2.07876	2.50114	1.99282	1.2878	1.6059	1.25344	1.7387	1.78965	0.416033		1.40318	1.1191	1.3664	1.57359	1.63063	1.27346	0.989681	1.04871	1.30059	0.236671		1.33978	1.22593	1.42214	1.19809	0.91808	1.30336	0.611846	1.30021	1.16493	0.26882
40		1.96374	2.26371	2.13268	2.69598	2.10709	2.24961	2.10036	2.02106	2.19178	0.227693		1.84547	2.04377	2.43006	2.03788	1.28992	1.56796	1.25846	1.72813	1.77521	0.400464		1.39754	1.09917	1.35543	1.55198	1.60661	1.24257	0.97721	1.05115	1.28521	0.232408		1.30418	1.19021	1.39074	1.16819	0.898687	1.26084	0.595613	1.25211	1.13257	0.260345
42		1.95306	2.24169	2.11224	2.63559	2.11418	2.20036	2.04551	2.00468	2.16341	0.21342		1.82337	2.0303	2.43658	1.98782	1.27843	1.56198	1.25658	1.71693	1.7615	0.398772		1.37067	1.06759	1.33295	1.53075	1.59569	1.2311	0.952673	1.02037	1.26273	0.237014		1.27201	1.16789	1.32942	1.14949	0.8884	1.24422	0.584851	1.23226	1.10857	0.249897
44		1.92364	2.21285	2.10076	2.60481	2.08324	2.19163	2.03329	1.92725	2.13468	0.217788		1.80703	1.99988	2.40013	1.95234	1.26474	1.52248	1.24716	1.69386	1.73595	0.391145		1.34908	1.05607	1.29819	1.50493	1.58575	1.20031	0.942217	1.00785	1.24305	0.233885		1.24863	1.15596	1.32791	1.11856	0.850322	1.20842	0.562073	1.20941	1.08516	0.253877
46		1.91885	2.20709	2.06912	2.58947	2.03812	2.17616	2.00759	1.95023	2.11958	0.214594		1.78181	1.98892	2.37292	1.94517	1.2485	1.49392	1.24643	1.65525	1.71662	0.38821		1.33819	1.05029	1.27236	1.48021	1.53173	1.17654	0.927473	0.99431	1.22139	0.223217		1.2203	1.12455	1.29977	1.08942	0.849002	1.19396	0.545867	1.20353	1.0658	0.249384
48		1.87919	2.20885	2.05977	2.56657	2.02153	2.12739	1.97347	1.90318	2.09249	0.220752		1.75316	1.96362	2.37897	1.89517	1.2497	1.4758	1.20329	1.666	1.69821	0.391392		1.32801	1.0277	1.25838	1.46339	1.51765	1.1608	0.915581	0.995163	1.20833	0.221549		1.18703	1.11141	1.26867	1.09022	0.826481	1.16806	0.521442	1.15442	1.04097	0.24655
50		1.86482	2.17728	2.04602	2.53058	2.01408	2.13412	1.95583	1.8754	2.07477	0.215234		1.7533	1.96763	2.34386	1.89119	1.24245	1.45511	1.2081	1.63239	1.68675	0.385457		1.29883	1.01106	1.22147	1.44701	1.51451	1.14802	0.902502	0.970379	1.18922	0.223244		1.16784	1.0637	1.23708	1.0581	0.82273	1.13568	0.497143	1.15152	1.01673	0.243555
52		1.85586	2.15326	2.02572	2.50129	1.97268	2.11502	1.95426	1.86501	2.05539	0.209068		1.71645	1.93031	2.32963	1.87805	1.21902	1.42263	1.18183	1.63188	1.66373	0.387728		1.28951	0.993287	1.20013	1.41401	1.48596	1.12417	0.87981	0.97627	1.17039	0.217002		1.14667	1.03791	1.21102	1.04304	0.797727	1.1233	0.482571	1.13245	0.996835	0.242205
54		1.85866	2.16306	1.99959	2.49082	1.96423	2.07493	1.92908	1.84583	2.04078	0.210395		1.68891	1.90351	2.33527	1.87373	1.22657	1.42062	1.18264	1.60868	1.65499	0.384946		1.26579	0.968438	1.17943	1.38509	1.45098	1.09417	0.88427	0.956601	1.1481	0.208463		1.09686	1.02886	1.17578	1.026	0.787896	1.09053	0.476706	1.11057	0.97415	0.231667
56		1.83962	2.13046	1.98828	2.43222	1.95694	2.05049	1.89642	1.81799	2.01405	0.198703		1.71507	1.89631	2.30301	1.84224	1.22414	1.42014	1.18692	1.61295	1.6501	0.37384		1.24659	0.950911	1.15631	1.36542	1.45751	1.08619	0.864845	0.943288	1.13388	0.212471		1.06809	1.00778	1.16465	1.01581	0.770224	1.08234	0.457762	1.08365	0.956287	0.232184
58		1.83096	2.12364	1.98803	2.4399	1.93642	2.03485	1.85355	1.80007	2.00093	0.20846		1.68966	1.88747	2.29459	1.83231	1.23969	1.40945	1.16752	1.59805	1.63984	0.371787		1.2316	0.941623	1.12758	1.33529	1.4427	1.06819	0.865433	0.92847	1.11761	0.206655		1.0559	0.993757	1.13279	0.991044	0.766462	1.06899	0.437461	1.05389	0.937537	0.229384
60		1.80148	2.11078	1.98796	2.40624	1.94396	2.00858	1.86682	1.77799	1.98798	0.202112		1.68617	1.86695	2.29327	1.80393	1.23322	1.39394	1.16119	1.58823	1.62836	0.371127		1.22553	0.93511	1.1164	1.30653	1.40436	1.05787	0.845919	0.922564	1.10178	0.198672		1.02301	0.983262	1.11595	0.971655	0.748686	1.05166	0.436356	1.03937	0.921243	0.223769
62		1.80577	2.09599	1.97141	2.36825	1.92245	2.01843	1.82772	1.75375	1.97047	0.197508		1.64931	1.87348	2.25493	1.79374	1.22917	1.39811	1.13409	1.56172	1.61182	0.366332		1.1977	0.917425	1.08906	1.29874	1.38538	1.06231	0.835903	0.926542	1.08913	0.194294		1.01027	0.958225	1.09066	0.950152	0.722854	1.02031	0.422342	1.03216	0.900873	0.222291
64		1.77467	2.09159	1.95123	2.37889	1.92291	2.00073	1.82264	1.74957	1.96153	0.20472		1.67901	1.88361	2.23664	1.78499	1.19359	1.3759	1.15519	1.56036	1.60866	0.366532		1.1919	0.913794	1.05555	1.28589	1.37492	1.03889	0.818107	0.902141	1.07265	0.196973		0.997113	0.946087	1.07229	0.931288	0.71638	1.01432	0.405077	1.0099	0.886557	0.221871
66		1.75614	2.0766	1.9707	2.35856	1.90247	1.98044	1.83157	1.73071	1.9509	0.202219		1.61745	1.86158	2.24478	1.74743	1.20492	1.37932	1.14422	1.54642	1.59326	0.362776		1.17524	0.905259	1.0521	1.28243	1.37055	1.02018	0.809754	0.910555	1.06576	0.196207		0.978731	0.936724	1.03835	0.90889	0.709921	0.988937	0.389147	0.981121	0.866478	0.216916
68		1.74781	2.08853	1.94924	2.31965	1.89886	1.94465	1.80929	1.74564	1.93796	0.192634		1.606	1.85148	2.24102	1.77658	1.20168	1.35195	1.16157	1.5514	1.59271	0.362476		1.15536	0.892227	1.03654	1.25314	1.34221	0.993936	0.798606	0.891479	1.04544	0.190539		0.951	0.898862	1.01975	0.895082	0.697777	0.968059	0.376642	0.964008	0.846397	0.212974
70		1.74816	2.05277	1.94151	2.30899	1.88726	1.97428	1.80931	1.71166	1.92924	0.191953		1.59586	1.85653	2.21942	1.73697	1.19268	1.33375	1.12031	1.5304	1.57324	0.365333		1.15444	0.878483	1.00923	1.24176	1.33866	0.995236	0.780624	0.884385	1.03535	0.193966		0.94309	0.883522	1.01047	0.877534	0.688637	0.954069	0.372483	0.949298	0.834888	0.210177
72		1.73531	2.07607	1.94506	2.29697	1.88757	1.92269	1.79317	1.66443	1.91516	0.201239		1.577	1.87167	2.19896	1.74014	1.19687	1.33411	1.13932	1.53113	1.57365	0.35804		1.13011	0.869508	1.01374	1.22068	1.31225	0.992878	0.772352	0.874071	1.0232	0.186613		0.936238	0.865008	0.986687	0.861037	0.669675	0.941931	0.361232	0.942278	0.820511	0.209724
74		1.72352	2.04842	1.9179	2.25969	1.89107	1.89683	1.79654	1.63139	1.89567	0.194812		1.57516	1.82801	2.20824	1.73457	1.2152	1.31082	1.12509	1.52301	1.56501	0.357378		1.13284	0.862863	0.993661	1.2039	1.30348	0.965666	0.764191	0.875365	1.01275	0.185621		0.908368	0.85414	0.963586	0.841729	0.676363	0.93976	0.362978	0.942025	0.811119	0.202895
76		1.72233	2.04073	1.89869	2.25786	1.87837	1.87993	1.78858	1.63732	1.88798	0.192934		1.56452	1.84629	2.17812	1.70532	1.19191	1.30092	1.12238	1.51181	1.55266	0.354802		1.11637	0.853018	0.984348	1.17917	1.29535	0.968312	0.760741	0.858676	1.002	0.182409		0.887042	0.836014	0.934603	0.822758	0.657044	0.935413	0.342864	0.928938	0.793084	0.204065
78		1.71581	2.02519	1.90284	2.2445	1.87511	1.8745	1.78679	1.63173	1.88206	0.18965		1.54431	1.81393	2.17032	1.68965	1.19256	1.30687	1.13491	1.51116	1.54547	0.345276		1.10505	0.835913	0.964364	1.15698	1.27529	0.952482	0.749021	0.860452	0.987445	0.178534		0.879304	0.828671	0.93356	0.817101	0.639977	0.898447	0.33316	0.894717	0.778117	0.201289
80		1.71194	2.01565	1.8997	2.23979	1.84673	1.8799	1.75912	1.61359	1.8708	0.19365		1.53699	1.80498	2.17832	1.68743	1.17761	1.30502	1.11866	1.46964	1.53483	0.35218		1.09477	0.833254	0.940912	1.16448	1.26081	0.93524	0.742855	0.840479	0.9766	0.179975		0.858342	0.814771	0.894005	0.812407	0.623792	0.905797	0.320813	0.888386	0.764789	0.200844
82		1.70615	2.02952	1.88207	2.23719	1.82971	1.87391	1.75956	1.63873	1.8696	0.190708		1.53173	1.80804	2.1802	1.65739	1.17288	1.29284	1.13059	1.47464	1.53104	0.351051		1.09265	0.816974	0.927038	1.14105	1.23561	0.942848	0.713943	0.850747	0.965107	0.177459		0.844791	0.787933	0.884035	0.783403	0.617263	0.896992	0.321304	0.893866	0.753698	0.19752
84		1.69595	2.00861	1.86392	2.21319	1.83097	1.8368	1.76593	1.61112	1.85331	0.187299		1.53069	1.79596	2.14889	1.67791	1.1836	1.2642	1.12827	1.47884	1.52605	0.344373		1.06788	0.794167	0.91331	1.12643	1.24083	0.925562	0.717259	0.839599	0.953131	0.178131		0.842759	0.775587	0.874805	0.784352	0.603963	0.887369	0.307054	0.867262	0.742894	0.19848
86		1.71373	1.99521	1.86971	2.21582	1.82706	1.81063	1.7418	1.61377	1.84847	0.186487		1.51206	1.79791	2.12382	1.65782	1.17252	1.26922	1.102	1.46868	1.51301	0.342571		1.07449	0.787253	0.908251	1.12101	1.21308	0.894731	0.708153	0.832473	0.94243	0.176102		0.839515	0.765082	0.845576	0.75702	0.59284	0.87473	0.304253	0.852583	0.72895	0.193962
88		1.6937	1.99205	1.87586	2.18248	1.81134	1.8086	1.71804	1.59909	1.83514	0.18425		1.50088	1.79018	2.14239	1.6544	1.17773	1.25268	1.09186	1.45861	1.50859	0.34917		1.05746	0.788565	0.881178	1.10175	1.20615	0.877908	0.707387	0.820799	0.930149	0.17262		0.821414	0.74829	0.837641	0.723822	0.587345	0.857028	0.292695	0.835527	0.71297	0.191555
90		1.67086	1.97485	1.85965	2.18661	1.80886	1.76739	1.69867	1.57219	1.81738	0.193156		1.52116	1.80487	2.13687	1.63875	1.16824	1.2478	1.10965	1.44033	1.50846	0.347909		1.0422	0.779711	0.890589	1.10075	1.20059	0.88099	0.686698	0.819189	0.92509	0.174351		0.803096	0.737894	0.807409	0.737426	0.57879	0.855366	0.307607	0.833385	0.707622	0.183277
92		1.6993	1.98293	1.85655	2.16009	1.79945	1.8155	1.72436	1.55793	1.82451	0.1837		1.47727	1.7813	2.11135	1.62169	1.17268	1.24946	1.09461	1.45599	1.49554	0.338952		1.04503	0.776893	0.876269	1.07271	1.16717	0.872612	0.695492	0.800772	0.913369	0.164295		0.79673	0.72117	0.784669	0.70465	0.573957	0.836412	0.291053	0.83267	0.692664	0.183575
94		1.67803	1.96503	1.86252	2.15106	1.81497	1.77894	1.70664	1.555	1.81402	0.184041		1.47061	1.77763	2.14439	1.61475	1.15976	1.22765	1.07645	1.44371	1.48937	0.354147		1.02615	0.757931	0.867574	1.06638	1.15962	0.870591	0.682697	0.810891	0.905228	0.163898		0.794404	0.720331	0.773897	0.713252	0.572849	0.818622	0.282888	0.802942	0.684898	0.180458
96		1.66856	1.93427	1.83906	2.12253	1.80678	1.7555	1.70193	1.57511	1.80047	0.170326		1.46136	1.80615	2.11787	1.59326	1.14489	1.23149	1.07986	1.45426	1.48614	0.350706		1.02088	0.755205	0.8518	1.06521	1.15342	0.860854	0.658006	0.8108	0.897022	0.167926		0.780118	0.716605	0.767901	0.700315	0.564331	0.802053	0.271099	0.814935	0.67717	0.182492
98		1.65927	1.9591	1.81468	2.1064	1.7632	1.76086	1.68785	1.56035	1.78896	0.173673		1.45789	1.78983	2.12261	1.59207	1.14716	1.23488	1.06153	1.42419	1.47877	0.35276		1.01307	0.752024	0.844205	1.0576	1.15662	0.83673	0.646611	0.798695	0.888195	0.171484		0.761979	0.700609	0.735876	0.685173	0.551378	0.808534	0.270252	0.797296	0.663887	0.178459
100		1.63706	1.95581	1.82235	2.09741	1.7998	1.7473	1.65495	1.51726	1.77899	0.185166		1.47064	1.77478	2.11366	1.59022	1.14566	1.22283	1.05835	1.44091	1.47713	0.350067		1.00812	0.73835	0.83701	1.04185	1.13724	0.832774	0.646811	0.785034	0.878399	0.167462		0.767793	0.693882	0.733618	0.673004	0.535781	0.776152	0.252057	0.786358	0.652331	0.180946
102		1.64792	1.95365	1.78796	2.09643	1.77622	1.73166	1.65407	1.50704	1.76937	0.185011		1.45693	1.76033	2.08112	1.58541	1.13136	1.21622	1.04153	1.40565	1.45982	0.345837		1.00731	0.729029	0.819613	1.02538	1.13261	0.835312	0.643793	0.785076	0.872266	0.166441		0.740905	0.691794	0.726156	0.662881	0.539054	0.792959	0.260872	0.779364	0.649248	0.176017
104		1.63887	1.9398	1.78198	2.10081	1.7695	1.72657	1.66588	1.49217	1.76445	0.187187		1.47009	1.75775	2.08506	1.58266	1.14465	1.19697	1.02656	1.42788	1.46145	0.348878		0.986471	0.72017	0.81479	1.02167	1.11353	0.827149	0.64393	0.765116	0.861604	0.162462		0.724915	0.660076	0.707731	0.652178	0.530257	0.773491	0.253817	0.766289	0.633594	0.171951
106		1.63832	1.94245	1.78051	2.09018	1.77518	1.72745	1.65918	1.46947	1.76034	0.190262		1.4706	1.73867	2.09854	1.57716	1.1438	1.19413	1.0333	1.39447	1.45633	0.349726		0.981214	0.726997	0.813471	0.99648	1.11349	0.827887	0.635926	0.755302	0.856346	0.160146		0.724638	0.663181	0.683435	0.627122	0.523493	0.750967	0.252329	0.759337	0.623063	0.168131
108		1.63031	1.93108	1.75465	2.074	1.76342	1.69423	1.63146	1.4712	1.74379	0.187799		1.46328	1.74172	2.06324	1.56373	1.13307	1.1917	1.02038	1.39131	1.44605	0.344203		0.981291	0.704273	0.792746	0.992146	1.08878	0.809611	0.609565	0.756294	0.841838	0.163297		0.715514	0.660979	0.679182	0.633646	0.510022	0.756289	0.242051	0.750375	0.618507	0.171125
110		1.60617	1.91854	1.76811	2.07828	1.76043	1.66352	1.63058	1.47657	1.73777	0.189964		1.46273	1.72228	2.07073	1.56522	1.13816	1.1827	1.01931	1.36614	1.44091	0.345055		0.958957	0.699566	0.783916	0.976059	1.09017	0.799354	0.612716	0.749071	0.833726	0.160079		0.698996	0.651649	0.67216	0.625248	0.499179	0.750473	0.234131	0.738779	0.608827	0.170552
112		1.60436	1.91681	1.74938	2.05786	1.74533	1.6924	1.63734	1.45743	1.73261	0.186326		1.44091	1.71184	2.04466	1.53611	1.14279	1.1761	1.01115	1.38052	1.43051	0.336677		0.945893	0.700464	0.771131	0.973814	1.0707	0.800588	0.615052	0.754617	0.829033	0.153549		0.684361	0.640422	0.651937	0.616632	0.51022	0.735766	0.238053	0.733119	0.601314	0.163414
114		1.61042	1.92269	1.75384	2.04618	1.73681	1.70753	1.63218	1.4663	1.7345	0.181842		1.4504	1.71168	2.04243	1.51128	1.13585	1.16497	1.00356	1.36174	1.42274	0.338966		0.94301	0.68831	0.770454	0.952372	1.05382	0.798503	0.603751	0.745726	0.819493	0.151121		0.684955	0.633128	0.649941	0.595021	0.501987	0.720705	0.216257	0.714536	0.589566	0.166698
116		1.59116	1.90147	1.74272	2.03547	1.73729	1.67768	1.62583	1.43207	1.71796	0.18647		1.41482	1.69754	2.01848	1.52739	1.1325	1.17404	1.00979	1.3623	1.41711	0.329817		0.931036	0.678816	0.751346	0.947792	1.05536	0.782609	0.603997	0.729089	0.810006	0.153168		0.662366	0.611808	0.646783	0.591301	0.494478	0.735379	0.233261	0.693714	0.583636	0.158967
118		1.59884	1.88822	1.71516	2.0353	1.73889	1.67667	1.60865	1.41383	1.70945	0.188943		1.40576	1.69427	2.03211	1.50569	1.11292	1.11913	1.01232	1.35979	1.40525	0.340243		0.914707	0.669581	0.749747	0.94114	1.04076	0.778793	0.575358	0.72298	0.799133	0.154651		0.678462	0.617052	0.633196	0.571772	0.493461	0.706947	0.227759	0.689458	0.577263	0.157464
120		1.59185	1.89133	1.71408	2.00714	1.73448	1.65153	1.61556	1.41257	1.70232	0.183646		1.40851	1.65151	2.0282	1.50065	1.13309	1.12732	0.97365	1.36396	1.39836	0.337373		0.905984	0.675236	0.736498	0.935444	1.03448	0.777823	0.587962	0.710385	0.795476	0.149988		0.667963	0.605371	0.623334	0.569004	0.4766	0.710888	0.219768	0.692817	0.570718	0.160361
122		1.59444	1.87064	1.71217	2.00994	1.72106	1.64452	1.59747	1.40529	1.69444	0.184048		1.4008	1.66616	2.02658	1.49144	1.11274	1.12712	0.994749	1.3771	1.39959	0.336694		0.915288	0.654219	0.733813	0.918702	1.03015	0.77647	0.579026	0.721623	0.791162	0.151604		0.65627	0.600361	0.621181	0.562658	0.472074	0.690981	0.221163	0.670904	0.561949	0.154279
124		1.57813	1.85415	1.67787	1.98703	1.71829	1.62237	1.57602	1.39212	1.67575	0.182565		1.38075	1.66058	2.00902	1.47929	1.1134	1.10855	0.977037	1.37492	1.38794	0.336136		0.914333	0.641	0.71855	0.919609	1.01201	0.762334	0.567802	0.697299	0.779117	0.154288		0.640891	0.591731	0.596825	0.548126	0.467301	0.690354	0.212493	0.667015	0.551842	0.15414
126		1.55669	1.85448	1.67929	1.97283	1.71331	1.63472	1.55936	1.39068	1.67017	0.182071		1.38453	1.66676	1.99429	1.46427	1.11516	1.10093	0.966322	1.33773	1.37875	0.335436		0.892828	0.640674	0.71945	0.907737	1.02666	0.763278	0.567045	0.687844	0.775689	0.154429		0.626768	0.584692	0.575813	0.547132	0.462398	0.681669	0.209442	0.675928	0.54548	0.153277
128		1.57306	1.84126	1.67294	1.97846	1.70616	1.59611	1.56302	1.3951	1.66577	0.180286		1.36179	1.6806	1.96583	1.43585	1.08519	1.11095	0.974528	1.34087	1.36945	0.329794		0.883257	0.640131	0.701551	0.904579	0.997853	0.753462	0.567586	0.696497	0.768115	0.146885		0.626984	0.586375	0.587945	0.53572	0.452595	0.687485	0.214956	0.669071	0.545141	0.152843
130		1.57099	1.82948	1.66516	1.99138	1.66887	1.59003	1.54991	1.3793	1.65564	0.186019		1.35314	1.68146	1.96268	1.43993	1.10201	1.10102	0.964939	1.34524	1.3688	0.329999		0.89084	0.641371	0.688935	0.897488	0.985246	0.743605	0.551782	0.684777	0.760505	0.148882		0.609854	0.562137	0.573927	0.540102	0.440357	0.667413	0.205906	0.649861	0.531195	0.149165
132		1.56384	1.83451	1.66585	1.96274	1.68041	1.57288	1.57239	1.37393	1.65332	0.180692		1.36547	1.66758	1.98399	1.45929	1.08867	1.07882	0.945926	1.33966	1.36618	0.341866		0.863053	0.635202	0.68733	0.876808	0.976564	0.740509	0.544004	0.67424	0.749714	0.144203		0.599451	0.561367	0.569698	0.522497	0.448414	0.680705	0.204154	0.642198	0.52856	0.149071
134		1.5522	1.83461	1.65244	1.96205	1.67746	1.58108	1.55511	1.36101	1.64699	0.18477		1.36434	1.64105	1.97028	1.41421	1.08454	1.05747	0.937781	1.31853	1.34852	0.338216		0.864683	0.622913	0.702945	0.879246	0.983365	0.727519	0.544328	0.684552	0.751194	0.146268		0.59421	0.557483	0.560207	0.511805	0.438057	0.668846	0.202215	0.644567	0.522174	0.148291
136		1.54393	1.80634	1.63187	1.94259	1.67702	1.58072	1.5457	1.3257	1.63173	0.185372		1.33203	1.60968	1.96427	1.41775	1.0819	1.06717	0.951285	1.33416	1.34478	0.329622		0.84862	0.621735	0.683753	0.877376	0.969756	0.715413	0.551399	0.681163	0.743652	0.141491		0.586472	0.547927	0.557794	0.530217	0.439055	0.649815	0.198747	0.627308	0.517167	0.14382
138		1.53502	1.81421	1.61831	1.9395	1.66898	1.56554	1.51736	1.35668	1.62695	0.182003		1.34112	1.62205	1.95641	1.41933	1.0758	1.06384	0.922288	1.30775	1.33857	0.335386		0.831872	0.627536	0.670972	0.856713	0.961387	0.731651	0.529821	0.663537	0.734186	0.140564		0.578519	0.542085	0.5515	0.50528	0.424343	0.645128	0.181961	0.631285	0.507513	0.148966
140		1.53917	1.80523	1.61949	1.92093	1.66546	1.54578	1.51858	1.33804	1.61908	0.180776		1.34746	1.59548	1.92952	1.40205	1.06883	1.05237	0.918025	1.30485	1.32732	0.327541		0.845793	0.627444	0.670394	0.852967	0.946604	0.718259	0.539699	0.664367	0.733191	0.136327		0.57488	0.539714	0.55267	0.503798	0.413707	0.645978	0.196483	0.62177	0.506125	0.144113
142		1.52659	1.81745	1.62023	1.89787	1.65297	1.53589	1.49308	1.3264	1.60881	0.18299		1.33995	1.59229	1.93394	1.4012	1.06616	1.04658	0.925947	1.29778	1.32548	0.327933		0.827704	0.609262	0.656293	0.850382	0.93381	0.713105	0.523595	0.654655	0.721101	0.138109		0.576851	0.520464	0.537147	0.488162	0.409063	0.635408	0.173416	0.613471	0.494248	0.148188
144		1.5214	1.80374	1.60572	1.90187	1.64194	1.51567	1.49802	1.31426	1.60033	0.185074		1.31824	1.57471	1.91104	1.36749	1.07706	1.03012	0.934209	1.27744	1.31129	0.318378		0.816819	0.622696	0.644349	0.840469	0.917978	0.70267	0.525953	0.661199	0.716517	0.130706		0.568829	0.526452	0.523622	0.494132	0.402027	0.632732	0.175374	0.599297	0.490308	0.145276
146		1.51344	1.77442	1.58818	1.88526	1.63372	1.52849	1.48445	1.30573	1.58921	0.179162		1.30007	1.57292	1.90403	1.3718	1.06842	1.03524	0.916958	1.27051	1.30499	0.319732		0.817833	0.608261	0.637235	0.839859	0.925595	0.692326	0.518321	0.633929	0.70917	0.138075		0.561047	0.514081	0.521313	0.469442	0.398956	0.629012	0.174027	0.603621	0.483937	0.144962
148		1.50685	1.78056	1.57184	1.85857	1.63563	1.48443	1.47386	1.31465	1.5783	0.176118		1.28449	1.56816	1.90991	1.33063	1.05803	1.0311	0.908917	1.26954	1.2951	0.32285		0.817605	0.59896	0.645976	0.822097	0.927078	0.695142	0.516934	0.634297	0.707261	0.136728		0.562502	0.50313	0.518788	0.46363	0.407531	0.607255	0.168749	0.590538	0.477766	0.141227
150		1.49883	1.75882	1.56089	1.86408	1.6419	1.48587	1.47987	1.30332	1.5742	0.176727		1.29032	1.5589	1.87892	1.33631	1.05369	1.0098	0.904328	1.26599	1.28728	0.317331		0.795191	0.605246	0.631698	0.82353	0.905022	0.698056	0.509088	0.632502	0.700042	0.131478		0.557259	0.501935	0.502367	0.471924	0.396689	0.611959	0.173097	0.595804	0.476379	0.140847
152		1.50237	1.75521	1.55296	1.88372	1.62387	1.48291	1.46608	1.29176	1.56986	0.183728		1.28598	1.55288	1.88219	1.33714	1.04827	0.998063	0.905696	1.26541	1.28445	0.319316		0.783665	0.588732	0.630581	0.808409	0.885556	0.687136	0.499283	0.637273	0.690079	0.127606		0.535253	0.486511	0.507759	0.472416	0.390471	0.594321	0.172725	0.585778	0.468154	0.136011
154		1.50424	1.74401	1.54149	1.87039	1.61912	1.46117	1.47479	1.28687	1.56276	0.180757		1.27089	1.56354	1.89474	1.32069	1.04091	1.00873	0.893035	1.23392	1.27831	0.325716		0.791366	0.590274	0.630323	0.805671	0.887174	0.68727	0.494004	0.623255	0.688667	0.13033		0.524626	0.488903	0.495101	0.456078	0.383717	0.589411	0.166712	0.590567	0.461889	0.13725
156		1.47714	1.72142	1.53349	1.86206	1.60221	1.44726	1.44818	1.27533	1.54589	0.181778		1.26184	1.54819	1.86581	1.29815	1.04829	0.97917	0.896776	1.25712	1.26942	0.317679		0.781833	0.577692	0.623462	0.799257	0.893033	0.686866	0.499123	0.616466	0.684716	0.131073		0.523531	0.478227	0.47821	0.45927	0.371803	0.596725	0.176998	0.58274	0.458438	0.134328
158		1.45702	1.71168	1.52229	1.81496	1.58055	1.43944	1.46687	1.26975	1.53282	0.169876		1.27445	1.55019	1.8555	1.30455	1.03298	0.962474	0.894225	1.24471	1.26489	0.319581		0.770761	0.567425	0.61303	0.794612	0.887028	0.692036	0.498141	0.628266	0.681412	0.129433		0.521232	0.473758	0.489686	0.44894	0.378801	0.580199	0.168311	0.570394	0.453915	0.132534
160		1.46629	1.70713	1.52315	1.83819	1.58135	1.43711	1.44843	1.26668	1.53354	0.176318		1.25623	1.56059	1.85552	1.30812	1.03425	0.974182	0.885116	1.22619	1.26253	0.321072		0.780922	0.566046	0.618644	0.774897	0.862047	0.696625	0.489798	0.617745	0.675841	0.124941		0.515803	0.473173	0.47885	0.443272	0.37092	0.564437	0.157268	0.560373	0.445512	0.132453
162		1.47105	1.68418	1.50242	1.81334	1.57428	1.41612	1.4433	1.27107	1.52197	0.167871		1.24336	1.54112	1.85358	1.26664	1.02333	0.963489	0.882401	1.23282	1.25084	0.320326		0.754052	0.557855	0.606023	0.782018	0.877899	0.676422	0.479187	0.608149	0.667701	0.130788		0.509112	0.475712	0.481333	0.43172	0.37532	0.584965	0.166828	0.562003	0.448374	0.132003
164		1.44792	1.67032	1.50358	1.7985	1.58271	1.42596	1.43334	1.24417	1.51331	0.169719		1.21759	1.51363	1.81261	1.28192	1.02497	0.951088	0.873463	1.2008	1.23451	0.30946		0.754917	0.555144	0.605925	0.774241	0.862325	0.674492	0.483335	0.596621	0.663375	0.126638		0.50526	0.465124	0.470615	0.431392	0.372741	0.572386	0.152524	0.564271	0.441789	0.13417
166		1.43099	1.68825	1.49456	1.80262	1.58455	1.40983	1.41931	1.25082	1.51012	0.175202		1.22216	1.5021	1.78706	1.26636	1.01908	0.940718	0.879672	1.20271	1.22748	0.30174		0.749589	0.55289	0.586165	0.769958	0.854704	0.662378	0.481947	0.602195	0.657478	0.125328		0.48865	0.451549	0.460679	0.422021	0.372463	0.564614	0.166312	0.550806	0.434637	0.125524
168		1.41607	1.67808	1.48957	1.78617	1.56443	1.39436	1.40414	1.22199	1.49435	0.178204		1.22698	1.48915	1.81791	1.24185	1.00831	0.935285	0.875574	1.21941	1.22681	0.310437		0.740066	0.541674	0.573443	0.762312	0.841042	0.666028	0.476031	0.597403	0.64975	0.124273		0.508574	0.452878	0.450835	0.423344	0.372123	0.563931	0.167956	0.558704	0.437293	0.127206
170		1.41607	1.65369	1.48027	1.81684	1.5715	1.39505	1.42856	1.24078	1.50035	0.177228		1.20585	1.47227	1.79101	1.25159	1.0171	0.941496	0.870564	1.19381	1.21796	0.300567		0.746455	0.537898	0.589068	0.751408	0.832761	0.660601	0.472812	0.586577	0.647198	0.12232		0.488987	0.45032	0.447424	0.412758	0.370675	0.5515	0.158838	0.550239	0.428843	0.125783
172		1.42583	1.6584	1.48171	1.79062	1.56155	1.38491	1.42185	1.20381	1.49108	0.179531		1.21495	1.47868	1.79266	1.21237	1.00653	0.917839	0.878242	1.18842	1.21121	0.304486		0.740197	0.535533	0.580611	0.745304	0.821101	0.655328	0.475486	0.585513	0.642384	0.118677		0.488715	0.446986	0.455196	0.413125	0.364572	0.548417	0.156452	0.54715	0.427577	0.126189
174		1.38397	1.65219	1.44584	1.7826	1.55154	1.37811	1.40572	1.22016	1.47752	0.177318		1.22245	1.45421	1.7853	1.22351	1.00612	0.929871	0.846458	1.17777	1.20571	0.303325		0.731101	0.530857	0.581771	0.740735	0.823	0.653021	0.471861	0.59575	0.641012	0.118097		0.480372	0.444346	0.43455	0.401218	0.367342	0.542619	0.155608	0.534755	0.420101	0.122872
176		1.38488	1.64558	1.44961	1.77591	1.5313	1.36072	1.3892	1.21246	1.46871	0.177528		1.1916	1.46917	1.79319	1.21655	0.989527	0.930578	0.866249	1.19115	1.206	0.305367		0.723261	0.540725	0.565801	0.727132	0.826904	0.642915	0.459348	0.585808	0.633987	0.119588		0.469938	0.430077	0.441165	0.405473	0.360521	0.546395	0.155811	0.544551	0.419241	0.124253
178		1.38041	1.62151	1.43797	1.76462	1.55075	1.38313	1.38717	1.1868	1.46404	0.177142		1.19216	1.44392	1.77577	1.20565	0.979876	0.901745	0.860865	1.19698	1.19462	0.30315		0.720559	0.532373	0.572768	0.729382	0.811547	0.651244	0.467964	0.58698	0.634102	0.114808		0.478422	0.423108	0.439634	0.388648	0.35353	0.541254	0.147672	0.534642	0.413364	0.125849
180		1.36221	1.60255	1.4246	1.74776	1.52619	1.3332	1.37951	1.19375	1.44622	0.173311		1.16766	1.46068	1.75945	1.16119	0.980338	0.914485	0.835269	1.19051	1.1837	0.303375		0.720112	0.53651	0.571414	0.718021	0.807927	0.648786	0.453479	0.583003	0.629906	0.115523		0.451925	0.420274	0.435134	0.389466	0.353819	0.540623	0.15195	0.520313	0.407938	0.120629
182		1.36404	1.63179	1.41323	1.75184	1.52809	1.34017	1.37202	1.18292	1.44801	0.180649		1.15226	1.45271	1.75238	1.17762	0.981191	0.921007	0.832624	1.16766	1.17968	0.300044		0.717148	0.515247	0.56095	0.722847	0.807776	0.631863	0.456434	0.586508	0.624847	0.118058		0.447152	0.417212	0.425203	0.395398	0.345348	0.52687	0.155399	0.516999	0.403698	0.116905
184		1.36585	1.61201	1.4142	1.73721	1.50875	1.34583	1.35078	1.17728	1.43899	0.175113		1.15802	1.43518	1.75096	1.17029	0.972158	0.901335	0.838159	1.17214	1.17478	0.29982		0.714939	0.520508	0.562244	0.714013	0.811582	0.622872	0.458658	0.562839	0.620957	0.117771		0.442955	0.418863	0.429798	0.381135	0.350649	0.518611	0.165722	0.523124	0.403857	0.113311
186		1.36584	1.61002	1.4157	1.75177	1.5194	1.31449	1.35226	1.15196	1.43518	0.186981		1.16896	1.45099	1.72319	1.1601	0.965553	0.89472	0.829231	1.1411	1.16673	0.297496		0.711431	0.524171	0.560748	0.702677	0.790236	0.619923	0.453116	0.56732	0.616203	0.111726		0.445828	0.418416	0.430799	0.372844	0.346108	0.524092	0.152547	0.513234	0.400483	0.117401
188		1.34589	1.60112	1.40972	1.71171	1.51265	1.3005	1.35841	1.12503	1.42063	0.184063		1.17282	1.44485	1.7163	1.15622	0.968705	0.888591	0.830845	1.14289	1.16515	0.295071		0.709656	0.527228	0.54741	0.70364	0.796182	0.615992	0.446818	0.560602	0.613441	0.115352		0.446026	0.417373	0.428638	0.376612	0.348331	0.525042	0.15279	0.50913	0.400493	0.116566
190		1.32052	1.58742	1.39079	1.72624	1.51609	1.30691	1.34635	1.15239	1.41834	0.181896		1.15512	1.41813	1.71853	1.1592	0.958439	0.88754	0.836932	1.13535	1.15866	0.29239		0.69925	0.522982	0.559762	0.698256	0.790573	0.604823	0.438124	0.562999	0.609596	0.113536		0.430062	0.409398	0.412891	0.374396	0.34066	0.520501	0.147187	0.514092	0.393648	0.117391
192		1.32667	1.57513	1.39348	1.71808	1.47561	1.29229	1.34883	1.13216	1.40778	0.180657		1.17169	1.43467	1.73055	1.15605	0.955185	0.870647	0.831047	1.14676	1.16207	0.301223		0.699836	0.50791	0.550181	0.688557	0.785405	0.60661	0.43968	0.564747	0.605366	0.11333		0.426857	0.404972	0.418679	0.379179	0.339494	0.52295	0.13251	0.513625	0.392283	0.12206
194		1.30675	1.55164	1.40739	1.72072	1.48439	1.30041	1.34197	1.11516	1.40356	0.183632		1.14844	1.42683	1.70578	1.15157	0.958488	0.871206	0.827406	1.14742	1.15464	0.293703		0.688779	0.509325	0.533563	0.69076	0.775227	0.601189	0.440063	0.548459	0.598421	0.111916		0.421304	0.412143	0.421765	0.373673	0.3296	0.513464	0.142575	0.499178	0.389213	0.116356
196		1.29084	1.55521	1.37959	1.71783	1.48204	1.28663	1.33377	1.11624	1.39527	0.185835		1.15096	1.42084	1.71583	1.13022	0.932278	0.869094	0.820026	1.13365	1.14661	0.299827		0.699991	0.503542	0.542813	0.690275	0.771377	0.606908	0.427168	0.557714	0.599974	0.114517		0.425501	0.399107	0.419745	0.367507	0.325936	0.503337	0.138691	0.499594	0.384927	0.116278
198		1.30133	1.54784	1.37857	1.70001	1.48267	1.26517	1.34573	1.10936	1.39134	0.182792		1.14363	1.3991	1.69219	1.10371	0.93784	0.863969	0.818647	1.12575	1.1356	0.291242		0.68596	0.509554	0.542329	0.690285	0.769548	0.610111	0.429312	0.547335	0.598054	0.111978		0.410629	0.397795	0.416307	0.367193	0.326753	0.487098	0.143187	0.496813	0.380722	0.111332
200		1.28824	1.52258	1.36095	1.69817	1.46493	1.2588	1.3364	1.11163	1.38021	0.179748		1.14234	1.40981	1.68584	1.12995	0.948283	0.847326	0.806929	1.11327	1.13547	0.293926		0.694679	0.496827	0.546239	0.687073	0.759265	0.610631	0.421276	0.53995	0.594492	0.113933		0.408239	0.396221	0.416557	0.364292	0.324337	0.504931	0.144748	0.485159	0.380561	0.111962
202		1.2765	1.53042	1.35285	1.68038	1.46454	1.27911	1.31892	1.10092	1.37546	0.178517		1.118	1.40394	1.68673	1.11007	0.937631	0.856317	0.81303	1.09994	1.12821	0.292474		0.67535	0.495804	0.532193	0.682586	0.751078	0.605518	0.415722	0.546577	0.588103	0.111155		0.407127	0.390714	0.399902	0.35625	0.317606	0.475107	0.155892	0.489281	0.373985	0.104626
204		1.28533	1.52626	1.34186	1.67585	1.49718	1.26875	1.31594	1.09363	1.3756	0.181816		1.12813	1.34708	1.69232	1.11094	0.931482	0.844676	0.805149	1.10044	1.12003	0.290349		0.683279	0.495507	0.532023	0.686997	0.743959	0.597237	0.429852	0.544828	0.58921	0.108126		0.411534	0.391924	0.396592	0.358005	0.329099	0.491002	0.142424	0.487905	0.376061	0.110045
206		1.26559	1.51634	1.34006	1.67792	1.46778	1.25732	1.30938	1.07701	1.36392	0.184974		1.10846	1.3723	1.66367	1.11424	0.924571	0.855929	0.802271	1.10574	1.1184	0.284972		0.68081	0.493028	0.524385	0.666386	0.745865	0.597168	0.416352	0.53999	0.582998	0.109804		0.401017	0.381431	0.403764	0.355519	0.336111	0.477672	0.150257	0.472084	0.372232	0.102715
208		1.25121	1.50073	1.32297	1.66743	1.48044	1.26104	1.3063	1.08696	1.35964	0.180972		1.12345	1.35062	1.64238	1.1089	0.931706	0.838288	0.79353	1.10992	1.11235	0.2796		0.661751	0.47944	0.524754	0.657073	0.742357	0.588455	0.407502	0.542439	0.575471	0.109036		0.394259	0.376081	0.39854	0.347872	0.315429	0.471858	0.145238	0.464754	0.364254	0.103174
210		1.24989	1.50553	1.32212	1.65703	1.46148	1.24524	1.31232	1.08229	1.35449	0.179518		1.11484	1.3453	1.62712	1.09369	0.915972	0.840017	0.805075	1.09094	1.10412	0.274297		0.657723	0.47101	0.527727	0.665401	0.733851	0.571336	0.408249	0.537162	0.571558	0.108532		0.389085	0.378616	0.395355	0.354869	0.320818	0.464406	0.13884	0.465662	0.363456	0.103431
212		1.22772	1.48258	1.30756	1.67919	1.46687	1.24647	1.29511	1.07938	1.34811	0.18643		1.09974	1.35141	1.6119	1.11481	0.921264	0.825732	0.787529	1.09506	1.10093	0.275239		0.663206	0.486535	0.513026	0.65273	0.730625	0.578507	0.403301	0.540234	0.571021	0.107094		0.387613	0.366265	0.388582	0.352166	0.306002	0.462581	0.131044	0.466929	0.357648	0.106186
214		1.23026	1.48162	1.31304	1.6621	1.46818	1.22581	1.29511	1.07053	1.34333	0.18539		1.07996	1.36612	1.62011	1.09919	0.90168	0.835735	0.782128	1.08933	1.09678	0.28081		0.651658	0.482964	0.512815	0.665077	0.73176	0.572475	0.407049	0.530492	0.569286	0.107461		0.394135	0.361701	0.384398	0.344788	0.311613	0.455838	0.126776	0.475035	0.356786	0.107614
216		1.21956	1.47909	1.29585	1.65689	1.44071	1.22032	1.31264	1.04235	1.33343	0.188862		1.08604	1.36588	1.62329	1.08861	0.919588	0.829577	0.754558	1.06832	1.09198	0.285442		0.644985	0.483692	0.519706	0.644376	0.724702	0.565701	0.404546	0.544255	0.566495	0.102137		0.378039	0.361749	0.380713	0.342706	0.30132	0.46919	0.134817	0.469768	0.354788	0.106208
218		1.22648	1.47851	1.3112	1.65172	1.44199	1.23066	1.28563	1.04677	1.33412	0.185587		1.09401	1.33079	1.63038	1.07842	0.894461	0.819276	0.783086	1.08637	1.0896	0.2818		0.655205	0.485993	0.5179	0.653569	0.723582	0.567094	0.403155	0.524643	0.566393	0.105154		0.377094	0.366699	0.376701	0.337206	0.308873	0.462689	0.131868	0.468534	0.353708	0.105425
220		1.21549	1.46773	1.29668	1.66705	1.44664	1.21767	1.28719	1.05009	1.33107	0.190186		1.08194	1.33639	1.62935	1.08422	0.899968	0.820345	0.771658	1.08498	1.08861	0.283318		0.644524	0.480684	0.503893	0.644429	0.720351	0.567985	0.401826	0.524618	0.561039	0.104026		0.378961	0.363191	0.36845	0.325319	0.299376	0.465305	0.130531	0.465298	0.349554	0.106422
222		1.21629	1.46131	1.31187	1.64431	1.41815	1.21454	1.28801	1.04146	1.32449	0.183291		1.10197	1.32305	1.58989	1.06321	0.906551	0.825531	0.785186	1.06493	1.08254	0.267731		0.651095	0.472302	0.505796	0.644928	0.715481	0.567292	0.39995	0.527908	0.560594	0.104888		0.379746	0.367746	0.381941	0.330742	0.298221	0.461952	0.128003	0.468344	0.352087	0.107609
224		1.19439	1.44153	1.29989	1.6381	1.41428	1.20381	1.27051	1.04279	1.31316	0.182619		1.08072	1.33007	1.59364	1.07115	0.893047	0.8112	0.780268	1.06596	1.07826	0.27351		0.64833	0.469423	0.513074	0.651473	0.713412	0.560503	0.390184	0.529448	0.559481	0.106824		0.366935	0.36391	0.362284	0.336883	0.298469	0.446721	0.134493	0.452474	0.345271	0.0996988
226		1.20453	1.44927	1.27946	1.62449	1.42826	1.19725	1.28136	1.0283	1.31161	0.184085		1.08551	1.28871	1.59933	1.05176	0.889288	0.809582	0.761409	1.08154	1.07089	0.273711		0.638442	0.467663	0.51165	0.639128	0.69259	0.559318	0.387609	0.506896	0.550412	0.101884		0.371523	0.372127	0.375782	0.319274	0.301507	0.446026	0.135236	0.446839	0.346039	0.0996492
228		1.22062	1.43564	1.28987	1.64331	1.41989	1.21975	1.25881	1.0371	1.31562	0.182184		1.07807	1.30321	1.57507	1.06635	0.893047	0.810771	0.769585	1.05262	1.06859	0.266889		0.644832	0.470041	0.496914	0.632623	0.688735	0.557458	0.39191	0.510469	0.549123	0.100629		0.37247	0.345926	0.363488	0.323681	0.285977	0.44452	0.127917	0.452107	0.339511	0.102327
230		1.19813	1.41965	1.26952	1.63021	1.40251	1.20323	1.25517	1.01456	1.29912	0.184394		1.0716	1.30605	1.56565	1.06769	0.882519	0.792017	0.768545	1.07198	1.06576	0.268477		0.629246	0.471593	0.490732	0.630659	0.695963	0.55197	0.400385	0.512395	0.547868	0.0982109		0.373162	0.361245	0.360687	0.319772	0.293672	0.441048	0.140834	0.451315	0.342717	0.0976468
232		1.18771	1.4294	1.27545	1.63224	1.39067	1.20086	1.23659	1.01915	1.29651	0.185622		1.08856	1.30312	1.59044	1.04759	0.873883	0.809001	0.749576	1.05234	1.06431	0.27655		0.633018	0.462199	0.498804	0.635632	0.684115	0.550842	0.396614	0.504179	0.545675	0.0985752		0.372299	0.340785	0.351131	0.306212	0.302414	0.442481	0.128848	0.450436	0.336826	0.100659
234		1.18107	1.41036	1.26241	1.6197	1.40774	1.19053	1.23653	1.02068	1.29113	0.183206		1.06722	1.29109	1.56668	1.04786	0.878688	0.800784	0.760373	1.04108	1.05672	0.26738		0.620398	0.459642	0.486702	0.627124	0.681727	0.556495	0.406733	0.512204	0.543878	0.0942061		0.370726	0.335007	0.365189	0.329018	0.29298	0.44154	0.138063	0.441957	0.33931	0.0966699
236		1.19553	1.39799	1.27481	1.6089	1.39382	1.16863	1.2493	1.00732	1.28704	0.181074		1.06634	1.29211	1.55271	1.06366	0.883625	0.793397	0.75712	1.0328	1.05522	0.264891		0.619436	0.449986	0.49124	0.635037	0.680077	0.547367	0.399744	0.507714	0.541325	0.0972464		0.377188	0.341145	0.353307	0.315091	0.298991	0.433179	0.12645	0.429347	0.334337	0.0970093
238		1.18873	1.3936	1.25783	1.61371	1.38021	1.18286	1.24967	1.0094	1.2845	0.179901		1.07393	1.29575	1.53226	1.0527	0.875223	0.799399	0.749314	1.0314	1.05125	0.261217		0.615627	0.465739	0.48075	0.618518	0.677131	0.537469	0.395039	0.51679	0.538383	0.0935434		0.351965	0.331092	0.357388	0.309198	0.292069	0.433685	0.118709	0.437197	0.328913	0.0999868
240		1.16741	1.40287	1.25161	1.60417	1.4171	1.1665	1.26106	1.00753	1.28478	0.185072		1.06701	1.28701	1.53737	1.05126	0.879599	0.784112	0.739096	1.04676	1.04903	0.26468		0.624295	0.469591	0.479458	0.619108	0.671671	0.547158	0.393346	0.503745	0.538546	0.0942488		0.351968	0.337377	0.343433	0.316093	0.29108	0.41715	0.125488	0.429819	0.326551	0.0938957
242		1.16748	1.38727	1.24833	1.57289	1.38778	1.1677	1.25653	1.00101	1.27362	0.174538		1.05875	1.27059	1.55416	1.035	0.865923	0.791843	0.735646	1.02766	1.04245	0.267936		0.620752	0.457583	0.481786	0.618847	0.662621	0.542956	0.402898	0.514065	0.537688	0.0905464		0.360289	0.324039	0.332514	0.304476	0.283359	0.419641	0.119258	0.42998	0.321694	0.0968636
244		1.16027	1.36797	1.24226	1.59287	1.37925	1.18108	1.25911	1.00765	1.27381	0.175388		1.06262	1.29909	1.55231	1.0228	0.876195	0.765658	0.748632	1.03211	1.04493	0.271834		0.624202	0.461128	0.476031	0.611626	0.6703	0.547198	0.385404	0.508233	0.535515	0.0958504		0.35702	0.344622	0.346406	0.301525	0.2835	0.417057	0.114884	0.425339	0.323794	0.0977031
246		1.15324	1.37534	1.22363	1.59485	1.36573	1.17138	1.23413	0.995142	1.26418	0.180421		1.04915	1.28838	1.55595	1.02714	0.872851	0.778719	0.74601	1.02019	1.0423	0.270219		0.614881	0.460561	0.478431	0.616894	0.651226	0.549966	0.385735	0.49943	0.53214	0.0918392		0.344451	0.321819	0.344677	0.309645	0.270814	0.409466	0.120175	0.420812	0.317732	0.0939548
248		1.16178	1.35783	1.22332	1.55605	1.36084	1.15686	1.2421	0.990727	1.25619	0.16976		1.06092	1.28551	1.5391	1.03604	0.869283	0.780175	0.738868	1.00958	1.03993	0.266749		0.608913	0.447178	0.458333	0.616193	0.665313	0.545011	0.389287	0.505533	0.52947	0.0960534		0.350071	0.332455	0.331958	0.300694	0.279675	0.420948	0.119749	0.42927	0.320603	0.09668
250		1.16288	1.34676	1.22253	1.57489	1.37417	1.15622	1.23858	0.98391	1.25749	0.176458		1.05526	1.27358	1.52062	1.01286	0.853247	0.772535	0.735963	1.00213	1.02827	0.263416		0.615984	0.453748	0.458151	0.622886	0.660681	0.540555	0.39416	0.492219	0.529798	0.0956677		0.345081	0.317852	0.331564	0.307791	0.271454	0.408459	0.123551	0.412953	0.314838	0.091118
252		1.15676	1.34958	1.21224	1.57542	1.37586	1.16395	1.23033	0.957527	1.25271	0.183243		1.04834	1.26311	1.53027	1.01396	0.847276	0.768092	0.739377	1.00307	1.02669	0.265192		0.605779	0.45115	0.464968	0.604489	0.652315	0.537069	0.379367	0.483849	0.522373	0.0934294		0.340873	0.32131	0.329386	0.301512	0.276123	0.416194	0.124397	0.410408	0.315025	0.0912468
254		1.1455	1.34853	1.20337	1.56921	1.3716	1.1783	1.21157	0.986891	1.25187	0.175378		1.05304	1.276	1.51014	1.01061	0.854474	0.765194	0.74627	0.999424	1.02689	0.26029		0.614339	0.456748	0.461281	0.596337	0.648533	0.533648	0.380989	0.49356	0.523179	0.0916712		0.342273	0.318895	0.335518	0.292713	0.265822	0.426007	0.122859	0.415724	0.314976	0.09523
256		1.15023	1.33062	1.20815	1.58457	1.35655	1.1736	1.22624	0.977964	1.25099	0.178042		1.04771	1.29045	1.49892	1.02505	0.83523	0.770906	0.737545	0.988544	1.02429	0.261892		0.600719	0.449851	0.463758	0.592761	0.637728	0.540854	0.388648	0.487413	0.520217	0.0866054		0.341157	0.321482	0.329879	0.291541	0.286022	0.417667	0.122454	0.419157	0.31617	0.0931895
258		1.14583	1.33003	1.20536	1.5599	1.36295	1.15283	1.22882	0.985802	1.24644	0.172227		1.03963	1.2727	1.49271	1.00224	0.843591	0.769899	0.726131	0.9725	1.01492	0.259145		0.604476	0.43983	0.462033	0.595336	0.649508	0.53652	0.378171	0.485488	0.51892	0.0933055		0.327986	0.31075	0.329742	0.296342	0.278144	0.42091	0.124715	0.418232	0.313353	0.0927138
260		1.12867	1.33339	1.2031	1.55292	1.3501	1.14269	1.22267	0.968508	1.23776	0.175645		1.02901	1.26979	1.4772	1.00614	0.831372	0.756525	0.72212	0.983257	1.00943	0.257983		0.596968	0.447355	0.452696	0.598962	0.639635	0.530754	0.384065	0.476488	0.515865	0.0899438		0.335942	0.313903	0.312979	0.297444	0.265692	0.41011	0.112548	0.422369	0.308873	0.0959494
262		1.12767	1.32151	1.19512	1.5627	1.36165	1.16278	1.21593	0.981347	1.24109	0.174701		1.03727	1.26522	1.49639	1.00124	0.831541	0.766478	0.713598	0.992192	1.01299	0.262347		0.594667	0.451385	0.453416	0.595903	0.630777	0.529636	0.384142	0.487957	0.515985	0.0863527		0.345646	0.304435	0.312104	0.284472	0.267761	0.407452	0.12836	0.402635	0.306608	0.0884154
264		1.1263	1.30846	1.1759	1.54706	1.35972	1.1501	1.22573	0.967324	1.23257	0.174249		1.04271	1.27253	1.47114	1.01186	0.821825	0.771492	0.717651	0.989697	1.01236	0.256564		0.591489	0.448545	0.451621	0.602846	0.635564	0.529289	0.379959	0.481456	0.515096	0.089524		0.318765	0.302352	0.310718	0.29104	0.269166	0.388429	0.112959	0.414079	0.300939	0.0904865
266		1.12708	1.29368	1.18244	1.55427	1.35228	1.15806	1.2029	0.944033	1.22684	0.179134		1.01197	1.26942	1.48096	0.992015	0.818339	0.766402	0.712186	0.978654	1.00374	0.260458		0.587696	0.443924	0.457358	0.582666	0.633601	0.538772	0.370173	0.472306	0.510812	0.0890639		0.319567	0.294927	0.322236	0.284867	0.270991	0.399622	0.112976	0.414479	0.302458	0.0925306
268		1.12401	1.28804	1.17005	1.56225	1.34613	1.13535	1.20826	0.950293	1.22305	0.18101		1.03483	1.28472	1.47013	0.970073	0.811776	0.742028	0.714787	0.985603	1.00174	0.263954		0.595312	0.441135	0.451548	0.597823	0.623433	0.532067	0.36353	0.484623	0.511184	0.0914881		0.330354	0.312801	0.325354	0.275342	0.268415	0.394005	0.113178	0.423667	0.305389	0.0942143
270		1.1198	1.2875	1.15552	1.56149	1.34256	1.14385	1.19731	0.948124	1.21952	0.181508		1.01508	1.27128	1.45729	0.966498	0.828296	0.750605	0.710137	0.969866	0.996132	0.256501		0.600564	0.438275	0.452251	0.576483	0.622695	0.526298	0.363789	0.476856	0.507151	0.0898237		0.319406	0.314182	0.307885	0.283549	0.281483	0.398009	0.114478	0.409815	0.303601	0.090422
272		1.11236	1.27578	1.14624	1.54718	1.3444	1.14337	1.20123	0.944572	1.21439	0.179083		1.01172	1.25053	1.44529	0.966664	0.829936	0.739555	0.710328	0.970351	0.990547	0.251602		0.582313	0.444346	0.439967	0.583337	0.610215	0.522871	0.368221	0.463233	0.501813	0.0860095		0.326026	0.298145	0.314684	0.285863	0.266304	0.407999	0.110907	0.405802	0.301966	0.0932084
274		1.10775	1.27664	1.15874	1.56266	1.33621	1.14931	1.20103	0.96577	1.21976	0.177472		1.01536	1.24262	1.44811	0.988353	0.81103	0.73806	0.716656	0.978685	0.992359	0.252029		0.581484	0.439525	0.438456	0.573034	0.615742	0.514177	0.377486	0.462476	0.500298	0.0840346		0.318666	0.293453	0.309311	0.272533	0.26838	0.389349	0.110245	0.412418	0.296794	0.0916345
276		1.10818	1.27064	1.14681	1.54584	1.3284	1.14376	1.19658	0.941675	1.21024	0.17785		1.00749	1.24512	1.45132	0.98373	0.811199	0.730111	0.707516	0.972579	0.988634	0.255746		0.580027	0.433036	0.429275	0.571855	0.617889	0.513851	0.370865	0.464518	0.497665	0.0870422		0.314279	0.299293	0.304256	0.274347	0.264073	0.387112	0.120266	0.398973	0.295325	0.0859277
278		1.09547	1.25954	1.14652	1.5411	1.33158	1.13714	1.19449	0.930649	1.20456	0.180223		1.00179	1.24377	1.43971	0.983107	0.821425	0.736345	0.705649	0.954632	0.985803	0.251154		0.572364	0.440276	0.438051	0.566746	0.604334	0.512938	0.365186	0.462066	0.495245	0.0824467		0.324299	0.294814	0.307512	0.283079	0.25717	0.390144	0.112983	0.406049	0.297006	0.0902934
280		1.09942	1.25362	1.1408	1.5197	1.32501	1.13781	1.20029	0.937958	1.20183	0.171898		0.994097	1.23543	1.43262	0.979659	0.813024	0.738181	0.693411	0.947604	0.979253	0.250669		0.569757	0.438651	0.425202	0.571849	0.606215	0.520568	0.368787	0.45906	0.495011	0.0843338		0.320602	0.291603	0.304818	0.279391	0.252381	0.37992	0.110581	0.410328	0.293703	0.0905002
282		1.10277	1.25366	1.13975	1.556	1.31541	1.12985	1.19544	0.934527	1.20343	0.181795		1.00577	1.22413	1.43212	0.948783	0.819946	0.733994	0.70626	0.948713	0.977463	0.247167		0.574941	0.434878	0.434063	0.552575	0.60778	0.517198	0.364496	0.448845	0.491847	0.0839453		0.315342	0.290046	0.301453	0.262886	0.25249	0.379287	0.120685	0.391406	0.2892	0.0843745
284		1.08012	1.24288	1.12624	1.54251	1.31346	1.13856	1.18047	0.928739	1.19412	0.180989		1.01585	1.23894	1.43327	0.956383	0.82631	0.727572	0.69705	0.963301	0.982334	0.251276		0.560587	0.422924	0.4254	0.566821	0.609626	0.504285	0.362153	0.463932	0.489466	0.0854342		0.306777	0.299898	0.299596	0.269127	0.247907	0.383089	0.10559	0.385358	0.287168	0.0881398
286		1.09415	1.24896	1.12946	1.53379	1.32431	1.1185	1.18026	0.935755	1.19565	0.178146		1.02379	1.23847	1.42538	0.979175	0.807489	0.728786	0.705887	0.964868	0.984231	0.249337		0.564234	0.435779	0.43782	0.563533	0.59797	0.49976	0.358619	0.465122	0.490355	0.081251		0.300918	0.285839	0.306996	0.266425	0.249509	0.377705	0.105065	0.400102	0.28657	0.0898747
288		1.08839	1.24241	1.1182	1.51878	1.33648	1.13688	1.17409	0.920927	1.19202	0.178576		1.01523	1.23573	1.41944	0.988275	0.801702	0.724939	0.680341	0.93817	0.975479	0.252994		0.55345	0.432827	0.43613	0.553012	0.597209	0.50713	0.356839	0.470144	0.488343	0.0793353		0.305396	0.28554	0.299275	0.276674	0.24852	0.37602	0.111082	0.398075	0.287573	0.0872478
290		1.07209	1.22769	1.11208	1.52776	1.30945	1.10307	1.17185	0.917397	1.18017	0.181728		1.00254	1.23637	1.41933	0.965748	0.813276	0.717035	0.699871	0.934107	0.973535	0.249754		0.550161	0.424105	0.422314	0.559687	0.600571	0.502974	0.35805	0.467079	0.485618	0.0824414		0.311831	0.282706	0.299756	0.268093	0.264944	0.382647	0.107114	0.391985	0.288634	0.0879525
292		1.06871	1.22772	1.11787	1.51316	1.3123	1.10497	1.14558	0.923388	1.17671	0.17712		0.992456	1.23467	1.4207	0.97598	0.806043	0.742082	0.68127	0.938113	0.973914	0.249802		0.541665	0.426385	0.422175	0.544766	0.600668	0.504427	0.358625	0.459863	0.482322	0.0797024		0.305184	0.276732	0.293242	0.27664	0.248002	0.378522	0.0971738	0.397816	0.284164	0.0915965
294		1.06482	1.22391	1.1157	1.53678	1.30197	1.10613	1.16694	0.927098	1.18042	0.181691		0.992278	1.24536	1.41836	0.974183	0.786731	0.74032	0.68247	0.920589	0.970037	0.253214		0.550672	0.435553	0.416306	0.561474	0.57983	0.504796	0.351337	0.461844	0.482727	0.0802408		0.297354	0.279012	0.293019	0.271469	0.244659	0.371005	0.107026	0.402306	0.283231	0.0885361
296		1.07464	1.21943	1.11143	1.52226	1.3041	1.1025	1.18722	0.934218	1.18198	0.175797		0.992642	1.23469	1.42029	0.967524	0.788326	0.729587	0.66921	0.924886	0.965896	0.255378		0.542853	0.417805	0.411854	0.553634	0.573807	0.48991	0.349546	0.453609	0.474127	0.0794816		0.296771	0.279518	0.287584	0.265554	0.234215	0.377736	0.101809	0.391907	0.279387	0.089816
298		1.04396	1.21797	1.12896	1.53205	1.29869	1.11092	1.16672	0.914006	1.17666	0.18369		0.984299	1.23107	1.40149	0.952529	0.802226	0.715676	0.671291	0.918177	0.959594	0.250349		0.539231	0.428605	0.41185	0.541467	0.580132	0.500728	0.348798	0.453766	0.475572	0.07817		0.292114	0.283	0.281767	0.267136	0.24994	0.391961	0.109864	0.383578	0.28242	0.0873341
300		1.04219	1.21591	1.10025	1.50742	1.30891	1.11549	1.17138	0.938835	1.17505	0.174299		0.980273	1.21933	1.40622	0.95617	0.803851	0.710342	0.696241	0.916893	0.961166	0.24638		0.537877	0.427292	0.424172	0.541031	0.589896	0.498749	0.342692	0.446736	0.476056	0.0803863		0.302266	0.272865	0.278465	0.259879	0.248433	0.368472	0.10563	0.382583	0.277324	0.0850618
302		1.04158	1.18177	1.09063	1.50732	1.31937	1.13194	1.14574	0.912605	1.16637	0.180164		0.982105	1.22236	1.40204	0.981136	0.77766	0.70413	0.692543	0.913247	0.959402	0.250027		0.54493	0.41398	0.421834	0.543859	0.578935	0.502115	0.343595	0.450354	0.47495	0.0807059		0.298797	0.268279	0.279704	0.267088	0.242338	0.379956	0.107467	0.387716	0.278918	0.0873646
304		1.04264	1.192	1.09314	1.5168	1.30533	1.11002	1.15331	0.892406	1.16321	0.185844		0.974715	1.21477	1.38314	0.959896	0.784035	0.704453	0.690633	0.884543	0.949522	0.24431		0.531011	0.411686	0.412162	0.530537	0.56796	0.505338	0.341439	0.450834	0.468871	0.0773332		0.289897	0.264744	0.284553	0.25717	0.247233	0.378435	0.10097	0.380298	0.275413	0.0874879
306		1.02693	1.19992	1.10555	1.50499	1.29209	1.12384	1.15815	0.919893	1.16642	0.176215		0.970296	1.20189	1.37236	0.942685	0.781861	0.714105	0.677201	0.914976	0.946921	0.239579		0.536035	0.417318	0.410955	0.536661	0.575575	0.502871	0.339688	0.454215	0.471665	0.0797325		0.288542	0.278143	0.274531	0.261471	0.233322	0.389123	0.101225	0.376135	0.275312	0.0890929
308		1.0229	1.19022	1.07838	1.51523	1.27146	1.09312	1.13468	0.925906	1.15399	0.179128		0.979673	1.21082	1.37231	0.954331	0.787056	0.711274	0.673699	0.902286	0.94893	0.241843		0.535418	0.416192	0.418241	0.544292	0.569756	0.496739	0.338151	0.454307	0.471637	0.0789648		0.284514	0.268984	0.276815	0.266192	0.237835	0.381571	0.0945498	0.379825	0.273786	0.0898293
310		0.997578	1.18433	1.09177	1.50627	1.28869	1.11711	1.12906	0.939046	1.15673	0.17713		0.967459	1.21944	1.37187	0.933594	0.782707	0.701233	0.690618	0.905027	0.946493	0.242081		0.516842	0.409359	0.411934	0.52851	0.570359	0.494311	0.336937	0.445339	0.464199	0.0768805		0.285515	0.26685	0.269849	0.259243	0.243684	0.367065	0.103798	0.37435	0.271294	0.0836481
312		1.00248	1.19323	1.07708	1.50926	1.301	1.11557	1.12893	0.917913	1.15568	0.183634		0.964224	1.20011	1.36895	0.964102	0.791252	0.70275	0.691019	0.8952	0.9472	0.237491		0.517217	0.404804	0.409457	0.533839	0.570968	0.489695	0.345009	0.436128	0.46339	0.0767405		0.28359	0.264344	0.26949	0.256824	0.239968	0.366206	0.0997616	0.372238	0.269053	0.084494
314		1.0118	1.17696	1.07251	1.48396	1.28272	1.11236	1.12293	0.915657	1.14736	0.174021		0.978775	1.2064	1.35464	0.949027	0.794813	0.685691	0.663844	0.902518	0.941964	0.241387		0.511335	0.400771	0.408386	0.533967	0.562645	0.485895	0.334493	0.443875	0.460171	0.0769943		0.284149	0.266009	0.268365	0.264262	0.239025	0.373248	0.102326	0.37809	0.271934	0.0858897
316		1.00089	1.1597	1.08269	1.48701	1.29157	1.09239	1.14234	0.925669	1.14778	0.174904		0.958064	1.18591	1.35721	0.947627	0.790869	0.685504	0.66343	0.887969	0.934572	0.239311		0.523166	0.405305	0.39871	0.534063	0.55805	0.491565	0.337891	0.44938	0.462266	0.0772897		0.279358	0.261262	0.257664	0.258935	0.239969	0.348072	0.09925	0.363411	0.26349	0.0801586
318		1.00419	1.15533	1.06525	1.48931	1.26707	1.1008	1.13247	0.926505	1.14262	0.17302		0.953198	1.2015	1.35861	0.92397	0.781103	0.70995	0.668453	0.904777	0.937695	0.238195		0.516457	0.397512	0.399344	0.53165	0.560063	0.490936	0.322008	0.455736	0.459213	0.0810023		0.277406	0.267144	0.264442	0.26134	0.224032	0.367319	0.0981634	0.375099	0.266868	0.0863946
320		0.985724	1.16333	1.07218	1.47607	1.28798	1.10248	1.11892	0.895993	1.13784	0.179341		0.957945	1.19536	1.36082	0.960667	0.764008	0.681382	0.646616	0.866168	0.92912	0.248274		0.506966	0.403179	0.394928	0.529274	0.560511	0.489493	0.334208	0.442047	0.457576	0.0770335		0.276634	0.263818	0.256484	0.261782	0.234002	0.354711	0.0990726	0.378193	0.265587	0.0841516
322		0.992356	1.1649	1.06211	1.50284	1.28565	1.09404	1.10288	0.8939	1.13733	0.187217		0.95844	1.19381	1.33227	0.954115	0.771045	0.683446	0.660879	0.876956	0.928869	0.237273		0.506649	0.394734	0.405247	0.520962	0.556085	0.484425	0.330138	0.43736	0.45445	0.0756962		0.268607	0.268457	0.260821	0.259293	0.237111	0.359882	0.0939342	0.36754	0.264456	0.0842029
324		0.977222	1.15098	1.06171	1.47323	1.29094	1.09714	1.10609	0.895675	1.13162	0.18075		0.948062	1.19168	1.33012	0.946606	0.764346	0.693611	0.670792	0.860835	0.925756	0.234314		0.500773	0.39697	0.403752	0.515683	0.554803	0.487834	0.314132	0.430716	0.450583	0.0784562		0.269038	0.264202	0.2609	0.2476	0.244969	0.354904	0.0976422	0.367684	0.263367	0.0822468
326		0.967249	1.13173	1.05661	1.4926	1.27215	1.11654	1.11414	0.884364	1.12942	0.186827		0.946128	1.19226	1.30881	0.935015	0.760722	0.694897	0.656499	0.856467	0.91885	0.231674		0.508317	0.390704	0.406643	0.518784	0.565068	0.485262	0.319722	0.438688	0.454149	0.0801559		0.277224	0.264287	0.254968	0.240113	0.236729	0.35061	0.0897988	0.361962	0.259461	0.0835377
328		0.95679	1.13227	1.04419	1.46266	1.2976	1.10203	1.13751	0.894384	1.12843	0.182232		0.924635	1.19943	1.33114	0.947194	0.754195	0.679671	0.667945	0.856576	0.920098	0.239249		0.498365	0.386513	0.40572	0.511401	0.562144	0.487433	0.317077	0.437277	0.450741	0.0791959		0.278692	0.25941	0.250287	0.251566	0.220909	0.352564	0.10765	0.349745	0.258853	0.0773356
330		0.958025	1.14093	1.04268	1.47622	1.2828	1.10816	1.11902	0.889445	1.12716	0.184753		0.949553	1.19685	1.31449	0.938532	0.755644	0.684572	0.656644	0.852428	0.918589	0.235987		0.50906	0.394503	0.396443	0.519239	0.541341	0.473918	0.330437	0.430293	0.449404	0.0735103		0.279474	0.264958	0.247288	0.251764	0.233655	0.348312	0.0966247	0.354126	0.259525	0.079889
332		0.949379	1.12322	1.02377	1.45702	1.27021	1.09423	1.12202	0.881867	1.11521	0.18194		0.940649	1.18818	1.32912	0.940799	0.753873	0.668491	0.656906	0.868125	0.918268	0.239911		0.499552	0.380045	0.401783	0.517378	0.546566	0.474423	0.318714	0.432867	0.446416	0.0770547		0.277802	0.258715	0.238626	0.241397	0.230876	0.335249	0.0995849	0.348863	0.253889	0.0764974
334		0.950741	1.12266	1.02759	1.47203	1.28258	1.08913	1.09925	0.899348	1.11792	0.184232		0.922492	1.19631	1.30504	0.950675	0.748159	0.679223	0.657319	0.869994	0.916152	0.23435		0.480888	0.379178	0.403109	0.515258	0.554243	0.483922	0.325646	0.429102	0.446418	0.0758219		0.27587	0.261535	0.232836	0.23968	0.232069	0.347817	0.112796	0.358079	0.257585	0.0766614
336		0.931966	1.13451	1.02506	1.48411	1.26412	1.09744	1.09936	0.901337	1.11724	0.187699		0.927355	1.1887	1.29938	0.94797	0.730571	0.655913	0.642378	0.843177	0.904431	0.240128		0.490802	0.382935	0.394737	0.512113	0.548988	0.470476	0.324751	0.424977	0.443722	0.0749195		0.270289	0.263828	0.237096	0.248796	0.224176	0.351341	0.0932175	0.354752	0.255437	0.0819626
338		0.947392	1.12395	1.02691	1.45732	1.26469	1.09244	1.09928	0.871284	1.11041	0.183424		0.932513	1.20332	1.27838	0.940891	0.732	0.667648	0.649826	0.852348	0.907116	0.234391		0.497879	0.380713	0.388084	0.510079	0.541168	0.474046	0.325849	0.428133	0.443244	0.0745964		0.272496	0.255739	0.228435	0.251047	0.232797	0.346703	0.0952812	0.346919	0.253677	0.0791704
340		0.933203	1.11968	1.01489	1.46799	1.2703	1.10963	1.09441	0.888388	1.11231	0.186532		0.945098	1.20451	1.29084	0.935564	0.751167	0.667056	0.634147	0.855396	0.910471	0.238142		0.485538	0.377695	0.391748	0.514915	0.532202	0.470798	0.316522	0.428322	0.439718	0.0743817		0.267882	0.270863	0.2384	0.249318	0.217728	0.356286	0.103204	0.35905	0.257842	0.0812203
342		0.93564	1.11305	1.01817	1.48447	1.25392	1.09275	1.08764	0.887992	1.1092	0.18893		0.945516	1.17998	1.29087	0.938539	0.723087	0.658947	0.65969	0.852859	0.906186	0.234153		0.485287	0.37151	0.395921	0.515694	0.548167	0.475262	0.31033	0.420833	0.440375	0.0797663		0.275924	0.261975	0.241541	0.247102	0.226688	0.336909	0.0994013	0.35034	0.254985	0.0770355
344		0.935738	1.0933	1.01511	1.45052	1.26271	1.07392	1.08777	0.890829	1.10124	0.18053		0.932719	1.18976	1.28858	0.933571	0.728262	0.682044	0.650447	0.862514	0.908488	0.232152		0.485838	0.368839	0.394499	0.50479	0.532999	0.459427	0.3139	0.427474	0.435971	0.0740537		0.267554	0.267637	0.239872	0.250717	0.22144	0.345314	0.11269	0.347071	0.256537	0.0742175
346		0.929651	1.08441	1.00462	1.44458	1.25693	1.09791	1.08965	0.887859	1.09945	0.180014		0.932552	1.1844	1.28022	0.914594	0.72771	0.670902	0.640592	0.855387	0.900794	0.232431		0.488242	0.370786	0.380645	0.509463	0.532407	0.455803	0.307737	0.422091	0.433397	0.0772012		0.267564	0.257647	0.245745	0.249412	0.212919	0.337616	0.0917605	0.342795	0.250682	0.0784527
348		0.908612	1.09701	1.00202	1.44508	1.25462	1.0702	1.07811	0.888904	1.09307	0.183134		0.920836	1.19281	1.28397	0.928488	0.719331	0.656585	0.644938	0.850192	0.899644	0.237201		0.475883	0.36471	0.393772	0.501884	0.523658	0.464788	0.309693	0.422641	0.432129	0.0730181		0.25642	0.258335	0.239821	0.237537	0.231497	0.33922	0.102237	0.344482	0.251194	0.0750445
350		0.902742	1.10748	1.02008	1.4572	1.24533	1.10152	1.0792	0.88473	1.09979	0.185489		0.922429	1.18915	1.28297	0.915709	0.720284	0.653458	0.64391	0.838504	0.895802	0.237043		0.465753	0.38215	0.384527	0.510317	0.533657	0.452507	0.315587	0.424686	0.433648	0.0720615		0.256688	0.257061	0.248837	0.252049	0.229743	0.333008	0.0981733	0.346063	0.252703	0.0752347
352		0.895379	1.07854	1.01039	1.46801	1.23893	1.08785	1.09144	0.889982	1.09506	0.188689		0.929777	1.20085	1.25286	0.922904	0.724733	0.660376	0.641334	0.847778	0.897577	0.231196		0.468987	0.370501	0.384549	0.50262	0.527248	0.452036	0.3148	0.43019	0.431367	0.0713127		0.266188	0.257622	0.242089	0.2409	0.219757	0.329211	0.102774	0.354574	0.251639	0.0758236
354		0.902152	1.0872	1.01379	1.44045	1.25468	1.07161	1.09759	0.847824	1.08941	0.189012		0.912687	1.1985	1.25999	0.91117	0.710854	0.654609	0.623416	0.849967	0.890149	0.237006		0.454555	0.370205	0.386805	0.499374	0.544128	0.458619	0.298427	0.420691	0.4291	0.0775452		0.261561	0.247653	0.243499	0.234145	0.211094	0.327569	0.0925007	0.341916	0.244992	0.0765482
356		0.89738	1.08301	0.998242	1.4523	1.2381	1.08588	1.08589	0.874	1.08935	0.187255		0.907053	1.1871	1.25912	0.901333	0.727457	0.659647	0.631284	0.856759	0.89122	0.230667		0.483114	0.367327	0.384667	0.501722	0.534033	0.456982	0.31102	0.412672	0.431442	0.075535		0.26273	0.258011	0.240494	0.247173	0.215739	0.310769	0.106133	0.347052	0.248513	0.0710032
358		0.889557	1.08309	0.992061	1.43947	1.25115	1.11225	1.07846	0.890708	1.09209	0.184479		0.922408	1.17256	1.25748	0.929355	0.735494	0.646533	0.637985	0.847901	0.893714	0.228598		0.4647	0.361314	0.369538	0.491196	0.532409	0.443921	0.313584	0.419375	0.424505	0.0731221		0.26066	0.263795	0.23394	0.239534	0.207138	0.325847	0.09802	0.347237	0.247021	0.0762919
360		0.883856	1.08701	0.996736	1.44895	1.23557	1.0779	1.07147	0.893087	1.08682	0.185327		0.906555	1.1818	1.25375	0.921347	0.731264	0.649975	0.604237	0.836882	0.885727	0.234784		0.475956	0.36273	0.374487	0.501481	0.518896	0.446448	0.308891	0.414074	0.42537	0.0734372		0.257377	0.249423	0.242874	0.237501	0.21487	0.313397	0.0934976	0.34087	0.243726	0.0736309
362		0.882407	1.05888	0.988795	1.43913	1.22279	1.07152	1.07885	0.872704	1.07688	0.185216		0.889312	1.16041	1.25016	0.903588	0.731236	0.657872	0.627505	0.859315	0.884925	0.224165		0.46311	0.365025	0.386	0.483468	0.52227	0.434011	0.300659	0.412962	0.420938	0.0707159		0.261818	0.258715	0.239824	0.239105	0.213816	0.311113	0.0927378	0.341062	0.244774	0.0739567
364		0.880361	1.06664	0.997413	1.43572	1.22343	1.07298	1.08373	0.865651	1.07824	0.185143		0.90984	1.17149	1.26331	0.909014	0.73239	0.646518	0.61857	0.85015	0.88766	0.232593		0.438395	0.362207	0.376466	0.488084	0.523495	0.433233	0.294628	0.417176	0.416711	0.072442		0.26011	0.259033	0.238041	0.237246	0.210249	0.313847	0.0900086	0.344096	0.244079	0.0758918
366		0.890448	1.04632	0.995284	1.44015	1.22089	1.04075	1.05741	0.857429	1.06858	0.186832		0.898484	1.17825	1.25227	0.89721	0.73765	0.653518	0.624597	0.823216	0.883149	0.229318		0.451137	0.360368	0.372593	0.482916	0.5248	0.4469	0.301814	0.417264	0.419724	0.0721237		0.250101	0.255164	0.236282	0.230597	0.20621	0.313619	0.0891869	0.338525	0.239961	0.075069
368		0.888725	1.03731	0.975684	1.41589	1.20803	1.06612	1.08052	0.866382	1.06733	0.178503		0.901131	1.1673	1.22378	0.916455	0.715202	0.66076	0.618497	0.846014	0.881142	0.222727		0.456642	0.360278	0.384621	0.47233	0.517054	0.432363	0.299551	0.410054	0.416612	0.068647		0.255853	0.249446	0.224548	0.236792	0.202261	0.312793	0.100645	0.341176	0.240439	0.0726708
370		0.894625	1.05552	0.973291	1.44213	1.21948	1.04897	1.06883	0.874313	1.07215	0.185104		0.882547	1.16506	1.24657	0.920753	0.709106	0.649775	0.613356	0.822248	0.876177	0.231093		0.454197	0.364802	0.382423	0.484482	0.519443	0.428225	0.303635	0.414013	0.418902	0.0689821		0.260863	0.245001	0.225604	0.22469	0.212545	0.317678	0.0976706	0.344606	0.241082	0.0745273
372		0.893809	1.03981	0.971895	1.4419	1.20393	1.06021	1.05247	0.861719	1.06572	0.185728		0.886112	1.19476	1.23829	0.916179	0.712439	0.646867	0.613675	0.825558	0.879234	0.234552		0.453384	0.349504	0.37529	0.486897	0.522994	0.434615	0.308728	0.423039	0.419306	0.0714807		0.249769	0.239098	0.227389	0.234982	0.20253	0.30272	0.102772	0.332516	0.236472	0.0685664
374		0.874825	1.05187	0.959309	1.43201	1.18995	1.03646	1.05874	0.873289	1.05956	0.183298		0.906826	1.18377	1.22758	0.900722	0.710565	0.648867	0.606767	0.820411	0.875688	0.231277		0.445465	0.355236	0.37311	0.478706	0.523321	0.429267	0.303334	0.405803	0.41428	0.0705083		0.259538	0.245432	0.227738	0.225058	0.197611	0.30753	0.100228	0.341139	0.238034	0.0725816
376		0.874175	1.03918	0.964389	1.42519	1.20634	1.03378	1.06643	0.861658	1.05889	0.184756		0.903157	1.18122	1.22078	0.913972	0.715601	0.649586	0.617296	0.827504	0.87864	0.226914		0.449353	0.349701	0.375638	0.490603	0.521307	0.433462	0.294512	0.409248	0.415478	0.0745462		0.256635	0.241397	0.225571	0.226509	0.210412	0.298101	0.0926479	0.332114	0.235423	0.0706603
378		0.866417	1.04484	0.955843	1.43357	1.21283	1.0502	1.05263	0.866888	1.0604	0.188568		0.915153	1.15718	1.23132	0.931675	0.706014	0.636179	0.60927	0.823018	0.876226	0.230003		0.443066	0.348339	0.3703	0.485158	0.510879	0.433822	0.299935	0.414525	0.413253	0.0706239		0.252816	0.245507	0.220078	0.227017	0.203173	0.302506	0.0965265	0.325643	0.234158	0.0693538
380		0.857034	1.03283	0.973411	1.42043	1.21178	1.04773	1.05295	0.860476	1.05708	0.186058		0.915211	1.15217	1.22981	0.895707	0.700426	0.654877	0.612007	0.817476	0.87221	0.225546		0.440365	0.353442	0.367035	0.471182	0.506142	0.436553	0.302766	0.411471	0.411119	0.066708		0.259192	0.241569	0.22022	0.216353	0.201272	0.293834	0.097944	0.337068	0.233431	0.0706865
382		0.857334	1.02482	0.974896	1.41459	1.20934	1.0531	1.04389	0.840768	1.05234	0.18727		0.912415	1.16243	1.22586	0.902141	0.706309	0.64035	0.603777	0.800432	0.869214	0.229977		0.432102	0.349783	0.368661	0.476842	0.511745	0.432047	0.299149	0.409789	0.410015	0.0690936		0.255267	0.235478	0.215189	0.226653	0.207104	0.303188	0.09405	0.316855	0.231723	0.0684336
384		0.851202	1.01486	0.969733	1.42412	1.21652	1.0386	1.04729	0.852943	1.05191	0.190425		0.912993	1.15798	1.20559	0.891542	0.700315	0.643992	0.598889	0.80654	0.86473	0.225211		0.436208	0.34693	0.361908	0.485463	0.507347	0.44589	0.288214	0.403993	0.409494	0.0739717		0.25558	0.239794	0.218892	0.222044	0.201617	0.30484	0.0885364	0.320582	0.231486	0.071257
386		0.84694	1.00987	0.963558	1.43061	1.20698	1.04785	1.04476	0.85823	1.0511	0.191467		0.927582	1.15002	1.20773	0.903075	0.717719	0.63897	0.605147	0.787154	0.867173	0.223731		0.433579	0.35363	0.367744	0.473608	0.510256	0.422345	0.289939	0.384529	0.404454	0.0702914		0.252762	0.241772	0.218518	0.214067	0.203705	0.309843	0.079851	0.327889	0.231051	0.075807
388		0.831763	1.01717	0.961349	1.43924	1.19256	1.0475	1.02702	0.83301	1.0437	0.198458		0.906655	1.13872	1.21674	0.891483	0.695423	0.632386	0.602105	0.807678	0.861398	0.225591		0.428228	0.331754	0.36272	0.472847	0.501515	0.428378	0.291424	0.402817	0.40246	0.0707205		0.261183	0.239407	0.213095	0.223579	0.210674	0.303203	0.0809789	0.328306	0.232553	0.0745839
390		0.845308	1.0078	0.961189	1.43805	1.18919	1.0543	1.0446	0.850595	1.04888	0.193215		0.906653	1.15303	1.21048	0.901425	0.702364	0.63907	0.600606	0.794545	0.863521	0.22606		0.43291	0.340191	0.354219	0.468161	0.517653	0.424258	0.297289	0.398317	0.404125	0.0719613		0.253007	0.235843	0.218308	0.224023	0.205079	0.295001	0.0898146	0.324657	0.230717	0.0698876
392		0.832375	0.99945	0.9516	1.41887	1.17348	1.04979	1.03322	0.84051	1.03741	0.190416		0.894855	1.14483	1.20354	0.890566	0.701153	0.621159	0.597792	0.795718	0.856202	0.225625		0.419812	0.335375	0.363378	0.465195	0.502558	0.414994	0.293678	0.38855	0.397942	0.0679339		0.246433	0.232301	0.206162	0.218241	0.19864	0.309417	0.0916783	0.321485	0.228045	0.0714585
394		0.826581	0.987792	0.947534	1.42337	1.19176	1.04422	1.02298	0.846162	1.0363	0.194423		0.897908	1.15532	1.20361	0.883784	0.698822	0.603709	0.597212	0.789641	0.853751	0.230726		0.431869	0.341077	0.355334	0.465229	0.505375	0.412342	0.290466	0.397407	0.399887	0.069691		0.240659	0.228679	0.214445	0.222452	0.198397	0.296856	0.0947722	0.322972	0.227404	0.0684097
396		0.818329	0.987041	0.932173	1.41196	1.18495	1.01609	1.01432	0.835339	1.02502	0.194297		0.894706	1.14586	1.18642	0.911542	0.700522	0.622945	0.593891	0.802543	0.857303	0.222907		0.422339	0.332993	0.35265	0.456441	0.504869	0.420558	0.291968	0.396249	0.397258	0.0691393		0.249098	0.239358	0.21564	0.222623	0.199388	0.308369	0.0896117	0.327361	0.231431	0.0726669
398		0.841817	0.995706	0.929252	1.41489	1.16487	1.03025	1.02104	0.83136	1.02865	0.18996		0.898123	1.1382	1.19249	0.900493	0.696151	0.635151	0.590102	0.813272	0.857998	0.221501		0.421339	0.333813	0.35754	0.454683	0.493082	0.417903	0.281477	0.385913	0.393219	0.0681302		0.248417	0.22906	0.215496	0.222943	0.202628	0.303426	0.0861808	0.328836	0.229623	0.0728915
400		0.808524	0.990102	0.931142	1.4263	1.16142	1.05047	1.00137	0.836401	1.02572	0.197597		0.899698	1.15073	1.18019	0.894372	0.690569	0.638934	0.583793	0.80287	0.855145	0.222565		0.431677	0.338725	0.347517	0.450391	0.506423	0.411789	0.278023	0.376354	0.392612	0.0722274		0.242066	0.227428	0.219028	0.222923	0.198537	0.304169	0.088974	0.327258	0.228798	0.0718624

## Sheet: Figure 3C
Figure 3C: Peak ΔF/F						Figure 3C: Persistence
Indep. Experiment	MCF10A	PTEN-/-	KRas	KRas/PTEN-/-		Indep. Experiment	MCF10A	PTEN-/-	KRas	KRas/PTEN-/-
1	2.13451	2.09818	1.59293	1.64556		1	0.883856	0.906555	0.475956	0.257377
2	2.44143	2.23695	1.34452	1.42151		2	1.08701	1.1818	0.36273	0.249423
3	2.36582	2.71763	1.68787	1.67126		3	0.996736	1.25375	0.374487	0.242874
4	2.98099	2.29319	1.7375	1.41359		4	1.44895	0.921347	0.501481	0.237501
5	2.29892	1.38649	1.78899	1.06329		5	1.23557	0.731264	0.518896	0.21487
6	2.46843	1.81202	1.52001	1.50595		6	1.0779	0.649975	0.446448	0.313397
7	2.31617	1.45721	1.07003	0.842931		7	1.07147	0.604237	0.308891	0.0934976
8	2.21335	1.90083	1.20728	1.5253		8	0.893087	0.836882	0.414074	0.34087
Mean	2.40245	1.98781	1.49364	1.38617		Mean	1.08682	0.885727	0.42537	0.243726
Standard Deviation	0.258467	0.444286	0.261498	0.288747		Standard Deviation	0.185327	0.234784	0.0734372	0.0736309
ANOVA p-value	1.76924e-06					ANOVA p-value	1.76924e-06
PostHoc	Compare1	Compare2	pValue			PostHoc	Compare1	Compare2	pValue
	MCF10A	PTEN-/-	0.0704058				MCF10A	PTEN-/-	0.0752413
	MCF10A	KRas	2.78141e-05				MCF10A	KRas	2.91546e-08
	MCF10A	KRas/PTEN-/-	4.68085e-06				MCF10A	KRas/PTEN-/-	3.91082e-09
	PTEN-/-	KRas	0.0233209				PTEN-/-	KRas	1.72202e-05
	PTEN-/-	KRas/PTEN-/-	0.00450277				PTEN-/-	KRas/PTEN-/-	4.99344e-08
	KRas	KRas/PTEN-/-	0.908765				KRas	KRas/PTEN-/-	0.123578

## Sheet: Figure 4A
Figure 4A: Peak ΔF/F				Figure 4A: Persistence
Indep. Experiment	Control	DMSO		Indep. Experiment	Control	DMSO
1	2.27251	2.29913		1	0.81475	0.768316
2	2.4307	2.39185		2	0.939708	0.876215
3	2.65774	2.74701		3	0.98269	0.876843
4	2.03043	2.30507		4	0.807453	0.991075
5	2.43587	2.79741		5	0.947633	1.34824
6	2.313	2.73433		6	1.21548	1.4409
Mean	2.35671	2.5458		Mean	0.951286	1.05026
Standard Deviation	0.208718	0.237417		Standard Deviation	0.148501	0.277398
t-test p-value	0.0582365			t-test p-value	0.283398
Figure 4A - ΔF/F
Control	Indep. Experiment									DMSO	Indep. Experiment
Time	1	2	3	4	5	6	Mean	Standard Deviation		Time	1	2	3	4	5	6	Mean	Standard Deviation
2	0	0	0	0	0	0	0	0		2	0	0	0	0	0	0	0	0
4	-0.00105352	0.218874	0.00980458	0.126148	0.17117	0.0686188	0.0989269	0.0885491		4	-0.0516079	0.00419533	0.0477625	0.0379232	-0.00354625	0.0118796	0.00776773	0.0351911
6	0.633506	1.23821	1.0516	0.938767	0.933006	0.83889	0.938996	0.202775		6	0.339218	0.722869	1.07617	0.712354	0.120586	0.703732	0.612488	0.335299
8	1.5542	1.97735	2.06955	1.59298	1.80769	1.69043	1.78203	0.208572		8	1.29056	1.67536	2.0364	1.49234	0.933614	1.64652	1.51246	0.375161
10	1.95669	2.26287	2.43394	1.82872	2.13713	2.01269	2.10534	0.219546		10	1.84027	2.03436	2.42313	1.87671	1.95998	2.12903	2.04391	0.213362
12	2.12497	2.38708	2.60461	1.96163	2.2589	2.18211	2.25322	0.222688		12	2.11514	2.19877	2.61661	2.12104	2.4142	2.402	2.31129	0.199684
14	2.20574	2.42714	2.6327	1.99939	2.35935	2.25957	2.31398	0.214518		14	2.20718	2.33407	2.7082	2.21913	2.59322	2.55195	2.43562	0.210731
16	2.27251	2.4307	2.64853	1.99324	2.40271	2.29649	2.3407	0.21635		16	2.29913	2.3637	2.73475	2.28076	2.73092	2.64072	2.50833	0.216705
18	2.26612	2.40401	2.65774	2.02285	2.41258	2.313	2.34605	0.208268		18	2.28983	2.36729	2.74701	2.30507	2.76658	2.69586	2.52861	0.230353
20	2.2564	2.38874	2.60308	2.02989	2.43587	2.30676	2.33679	0.192344		20	2.28892	2.38059	2.70656	2.29606	2.79741	2.72215	2.53195	0.234414
22	2.24025	2.35521	2.56862	2.03043	2.40589	2.28558	2.31433	0.179796		22	2.28002	2.39185	2.63452	2.2829	2.77672	2.73304	2.51651	0.225637
24	2.22894	2.35931	2.52044	2.02122	2.39424	2.26947	2.29894	0.17011		24	2.25667	2.33858	2.61927	2.25999	2.77296	2.73433	2.49696	0.239356
26	2.19365	2.29557	2.51166	1.97976	2.36328	2.24428	2.2647	0.177941		26	2.21141	2.33896	2.56423	2.24867	2.73856	2.71874	2.47009	0.234906
28	2.18992	2.25704	2.46607	1.97239	2.37976	2.22216	2.24789	0.170292		28	2.19509	2.30423	2.50268	2.22821	2.73399	2.71599	2.4467	0.240637
30	2.17208	2.25031	2.44184	1.92987	2.32221	2.20461	2.22015	0.171634		30	2.19368	2.2911	2.49902	2.18403	2.6871	2.67935	2.42238	0.231661
32	2.13872	2.19898	2.4114	1.91819	2.28474	2.16332	2.18589	0.164436		32	2.16227	2.24515	2.4188	2.19509	2.65834	2.68587	2.39425	0.23285
34	2.1013	2.20037	2.36299	1.8811	2.26648	2.12278	2.15584	0.165336		34	2.12198	2.22996	2.3854	2.18008	2.6442	2.66273	2.37073	0.235925
36	2.06658	2.17461	2.31927	1.86754	2.21348	2.12644	2.12799	0.153415		36	2.10404	2.21618	2.34923	2.15895	2.58133	2.62628	2.33933	0.220939
38	2.03616	2.14352	2.28516	1.84996	2.18489	2.10116	2.10014	0.148311		38	2.08109	2.16634	2.30865	2.1318	2.59129	2.5875	2.31111	0.228438
40	2.02127	2.12494	2.25956	1.83539	2.15709	2.07719	2.07924	0.143871		40	2.03296	2.16686	2.2666	2.08854	2.55749	2.57409	2.28109	0.23416
42	2.00903	2.08372	2.22143	1.82626	2.12324	2.05831	2.05367	0.132375		42	2.02829	2.14788	2.21552	2.06945	2.51061	2.5474	2.25319	0.223461
44	2.01113	2.08195	2.17855	1.8176	2.04734	2.02726	2.0273	0.118743		44	1.97724	2.10538	2.17391	2.04083	2.47445	2.4974	2.21154	0.222514
46	1.97575	2.06627	2.16395	1.7913	2.05517	2.01326	2.01095	0.124831		46	1.94851	2.09917	2.13415	2.02941	2.44761	2.49734	2.1927	0.226384
48	1.94256	2.04919	2.11212	1.79519	2.01294	1.99388	1.98431	0.108595		48	1.92315	2.08306	2.11226	2.02359	2.41556	2.46951	2.17119	0.220573
50	1.91942	2.06348	2.10712	1.77635	1.99553	1.97484	1.97279	0.116815		50	1.91531	2.06173	2.05768	2.00751	2.39847	2.45403	2.14912	0.22175
52	1.95679	2.01279	2.0693	1.75326	1.97257	1.94846	1.95219	0.107156		52	1.89172	2.04471	2.03912	1.97984	2.37676	2.40553	2.12295	0.215112
54	1.91415	1.99	2.04552	1.7374	1.94887	1.93492	1.92848	0.104554		54	1.88713	2.03224	2.01487	1.96214	2.36934	2.38349	2.1082	0.213854
56	1.92703	2.01148	2.0475	1.72397	1.92922	1.92825	1.92791	0.112142		56	1.85575	2.00353	1.98841	1.93208	2.3384	2.37763	2.08263	0.219873
58	1.90328	1.97472	2.0405	1.73869	1.90923	1.92422	1.91511	0.100656		58	1.83034	1.97475	1.97951	1.93631	2.31049	2.36899	2.06673	0.218968
60	1.91496	1.98265	2.02669	1.71459	1.90322	1.91974	1.91031	0.106997		60	1.82666	1.9441	1.94177	1.92538	2.30383	2.35915	2.05015	0.222864
62	1.89898	1.94853	1.98603	1.71757	1.8971	1.90177	1.89166	0.0923401		62	1.80819	1.97408	1.92982	1.89576	2.28344	2.3209	2.03537	0.214039
64	1.89399	1.93673	1.96078	1.70162	1.89646	1.89231	1.88031	0.0918498		64	1.77573	1.95726	1.87794	1.90594	2.2648	2.32114	2.01713	0.222422
66	1.86107	1.94362	1.96808	1.67739	1.85522	1.87387	1.86321	0.102153		66	1.79057	1.91922	1.9076	1.88833	2.23475	2.2835	2.00399	0.20336
68	1.84799	1.94371	1.95968	1.70033	1.86504	1.8595	1.86271	0.0922664		68	1.73218	1.89937	1.87101	1.84441	2.21341	2.28999	1.97506	0.222981
70	1.85261	1.91186	1.93747	1.68252	1.84661	1.8396	1.84511	0.0888947		70	1.73572	1.88871	1.88961	1.83728	2.21043	2.27973	1.97358	0.218738
72	1.83686	1.90896	1.93169	1.65452	1.84942	1.82907	1.83509	0.0976102		72	1.72191	1.92017	1.85033	1.83461	2.19241	2.28517	1.96743	0.221557
74	1.83737	1.8963	1.89301	1.65159	1.81088	1.81887	1.818	0.089304		74	1.69001	1.89388	1.8178	1.83444	2.18799	2.29655	1.95344	0.235898
76	1.83591	1.8854	1.88726	1.60484	1.82493	1.80016	1.80642	0.104555		76	1.68419	1.87329	1.83065	1.83377	2.15242	2.23047	1.93413	0.210913
78	1.80714	1.87396	1.89405	1.61393	1.81112	1.7874	1.79793	0.0992435		78	1.6812	1.86901	1.81094	1.80905	2.14054	2.24802	1.92646	0.219003
80	1.81218	1.86539	1.85052	1.60571	1.78838	1.80932	1.78858	0.0939848		80	1.69146	1.87368	1.80365	1.79773	2.15259	2.21451	1.92227	0.211501
82	1.7898	1.86238	1.8489	1.58914	1.77206	1.7672	1.77158	0.0978336		82	1.67519	1.84567	1.80072	1.77795	2.12764	2.21668	1.90731	0.214488
84	1.80126	1.83272	1.85068	1.56717	1.75492	1.78956	1.76605	0.10303		84	1.61758	1.86152	1.78089	1.77436	2.12801	2.20847	1.89514	0.227252
86	1.77859	1.86366	1.82778	1.57304	1.74401	1.77385	1.76015	0.101081		86	1.63403	1.85594	1.77098	1.76241	2.12667	2.18606	1.88935	0.219448
88	1.77713	1.83838	1.82408	1.6073	1.73813	1.78555	1.76176	0.083635		88	1.60607	1.84264	1.76489	1.71068	2.10506	2.17677	1.86768	0.226349
90	1.76955	1.82581	1.80555	1.58651	1.75199	1.7373	1.74612	0.0848768		90	1.60984	1.84607	1.73844	1.7365	2.09222	2.17443	1.86625	0.221523
92	1.75089	1.80128	1.80031	1.5835	1.72872	1.75441	1.73652	0.0803285		92	1.58744	1.82106	1.73934	1.70527	2.07774	2.14293	1.84563	0.219329
94	1.74693	1.81396	1.76788	1.57803	1.71209	1.7495	1.72807	0.080679		94	1.56404	1.78764	1.70216	1.70337	2.06802	2.17486	1.83335	0.236821
96	1.73646	1.80497	1.75086	1.58327	1.71567	1.7408	1.722	0.0742515		96	1.55768	1.79933	1.69011	1.68268	2.07032	2.13624	1.82273	0.231342
98	1.73362	1.77508	1.73783	1.52699	1.68484	1.73902	1.69956	0.08931		98	1.57209	1.79	1.66076	1.67436	2.07178	2.16271	1.82195	0.240729
100	1.71934	1.76961	1.71577	1.56169	1.68047	1.73042	1.69622	0.0718616		100	1.50312	1.76215	1.67654	1.66104	2.03374	2.17086	1.80124	0.25151
102	1.72181	1.76555	1.72058	1.54668	1.68198	1.71346	1.69168	0.0758844		102	1.54509	1.75707	1.68967	1.63267	2.05089	2.14975	1.80419	0.241727
104	1.69133	1.75492	1.71256	1.52971	1.6792	1.71157	1.67988	0.0779549		104	1.52233	1.74886	1.65464	1.635	2.04004	2.135	1.78931	0.243814
106	1.68523	1.74698	1.69876	1.53942	1.66924	1.71149	1.67519	0.0715488		106	1.51186	1.73474	1.63746	1.62995	2.01798	2.14087	1.77881	0.246427
108	1.67349	1.74122	1.65096	1.52235	1.64873	1.71225	1.65817	0.075688		108	1.51354	1.72963	1.64299	1.64679	2.00255	2.10237	1.77298	0.229439
110	1.66857	1.71639	1.65229	1.51524	1.6481	1.69777	1.64973	0.0709968		110	1.48945	1.73687	1.63852	1.6374	2.01437	2.09764	1.76904	0.237377
112	1.64901	1.70284	1.63449	1.49889	1.65536	1.69817	1.63979	0.0742848		112	1.45806	1.72179	1.62677	1.59696	2.00573	2.10882	1.75302	0.252478
114	1.65587	1.70002	1.65181	1.50883	1.63204	1.6921	1.64011	0.0692485		114	1.47343	1.71211	1.63801	1.60523	1.96943	2.09911	1.74955	0.237255
116	1.65015	1.69307	1.62973	1.48201	1.60671	1.67202	1.62228	0.0751452		116	1.44473	1.69691	1.61546	1.60337	1.97836	2.08448	1.73722	0.2444
118	1.6416	1.6796	1.63852	1.47724	1.60944	1.66811	1.61909	0.0737067		118	1.43683	1.67566	1.608	1.6071	1.96603	2.08915	1.73046	0.246408
120	1.62666	1.66625	1.61877	1.47708	1.60226	1.66881	1.60997	0.0702904		120	1.42379	1.69322	1.59091	1.59827	1.94882	2.05185	1.71781	0.237651
122	1.58882	1.65677	1.58802	1.47323	1.61445	1.65286	1.59569	0.067012		122	1.41148	1.68444	1.58631	1.582	1.95611	2.06577	1.71435	0.248387
124	1.58589	1.6439	1.57195	1.42978	1.59107	1.64861	1.57853	0.0794561		124	1.4105	1.67083	1.55513	1.57497	1.94223	2.06562	1.70321	0.250428
126	1.57177	1.62116	1.579	1.43527	1.57082	1.64374	1.57029	0.072514		126	1.40517	1.68339	1.56756	1.56932	1.97561	2.03887	1.70666	0.249936
128	1.56971	1.60903	1.57349	1.42479	1.56305	1.66402	1.56735	0.0793321		128	1.37279	1.66284	1.52328	1.56231	1.92033	2.03659	1.67969	0.252188
130	1.55581	1.60228	1.57137	1.41257	1.54832	1.62814	1.55308	0.0750486		130	1.36497	1.64735	1.53924	1.5383	1.90911	2.02412	1.67052	0.249225
132	1.54861	1.61009	1.55429	1.39946	1.57182	1.62791	1.55203	0.0810122		132	1.38029	1.66014	1.54606	1.54224	1.92726	2.01851	1.67908	0.246113
134	1.53173	1.59397	1.53389	1.37724	1.5322	1.63656	1.53426	0.0879735		134	1.35439	1.64371	1.54199	1.53363	1.92385	2.02969	1.67121	0.256549
136	1.51847	1.56134	1.54111	1.40428	1.55148	1.62493	1.5336	0.0727177		136	1.35197	1.62132	1.51743	1.52948	1.89858	2.04685	1.66094	0.260885
138	1.49193	1.58272	1.52551	1.38917	1.54802	1.61819	1.52592	0.0801076		138	1.34003	1.59092	1.53077	1.53838	1.89006	2.03504	1.6542	0.25769
140	1.47643	1.57236	1.50476	1.38582	1.52368	1.60716	1.5117	0.0775525		140	1.31406	1.57562	1.49961	1.49931	1.89487	2.00458	1.63134	0.263557
142	1.48109	1.54624	1.49966	1.35831	1.51822	1.60266	1.50103	0.0817758		142	1.28978	1.61032	1.48344	1.50221	1.89388	2.01285	1.63208	0.272077
144	1.47297	1.55345	1.50962	1.35361	1.52403	1.61369	1.50456	0.0877374		144	1.30207	1.57002	1.49398	1.49687	1.87567	1.98286	1.62024	0.257546
146	1.46654	1.53611	1.49771	1.34235	1.52684	1.58885	1.49307	0.0843892		146	1.28759	1.56563	1.46708	1.49191	1.88606	1.95912	1.60957	0.260146
148	1.45333	1.52858	1.47196	1.3342	1.50525	1.59452	1.48131	0.0873347		148	1.27294	1.54525	1.47195	1.50838	1.85692	1.99162	1.60784	0.265995
150	1.45493	1.52472	1.46897	1.33643	1.49507	1.58611	1.4777	0.0834482		150	1.28363	1.53891	1.46442	1.48579	1.84665	1.9707	1.59835	0.258258
152	1.43933	1.46814	1.43658	1.31443	1.47034	1.58154	1.45173	0.0856754		152	1.28867	1.55042	1.44448	1.47125	1.84694	1.97001	1.59529	0.259964
154	1.45096	1.50688	1.44747	1.32962	1.47876	1.55894	1.46211	0.0768782		154	1.27557	1.53728	1.43244	1.45247	1.85252	1.96171	1.58533	0.26546
156	1.42389	1.49442	1.43724	1.31735	1.48728	1.56391	1.45401	0.0832853		156	1.24248	1.54981	1.45739	1.45811	1.82845	1.93478	1.5785	0.257799
158	1.39084	1.48955	1.41647	1.31871	1.44773	1.56637	1.43828	0.0850293		158	1.24574	1.53186	1.4473	1.46665	1.81466	1.94357	1.57496	0.257526
160	1.39165	1.4808	1.41878	1.3295	1.45482	1.55403	1.43826	0.077291		160	1.22771	1.49766	1.39376	1.45849	1.80293	1.94083	1.55357	0.26685
162	1.3938	1.48184	1.41238	1.28888	1.45669	1.53968	1.42888	0.0859745		162	1.23417	1.49918	1.40918	1.45121	1.80322	1.93941	1.55606	0.263615
164	1.38841	1.44967	1.40038	1.26985	1.45092	1.54579	1.4175	0.0911605		164	1.20686	1.4952	1.42385	1.42271	1.80185	1.93041	1.54681	0.268681
166	1.38222	1.47638	1.375	1.29643	1.44378	1.52536	1.41653	0.0818486		166	1.22349	1.4753	1.42031	1.43809	1.80461	1.94718	1.55149	0.269852
168	1.37118	1.43867	1.37209	1.30334	1.4287	1.5372	1.40853	0.079572		168	1.19938	1.48578	1.38428	1.43388	1.77145	1.93873	1.53558	0.27089
170	1.37204	1.45143	1.37425	1.28686	1.42269	1.50784	1.40252	0.0761522		170	1.19473	1.48063	1.38301	1.42957	1.79088	1.90812	1.53116	0.267418
172	1.35066	1.42521	1.37403	1.27328	1.40889	1.52934	1.39357	0.0852786		172	1.17366	1.4657	1.37224	1.39969	1.7669	1.93653	1.51912	0.280591
174	1.3547	1.42075	1.35326	1.26122	1.40831	1.51177	1.385	0.0838319		174	1.16508	1.4559	1.37551	1.39832	1.76272	1.89269	1.50837	0.269353
176	1.32794	1.42383	1.34834	1.26619	1.41502	1.50498	1.38105	0.0841745		176	1.13292	1.42902	1.38139	1.40397	1.75749	1.90834	1.50219	0.281458
178	1.31743	1.39301	1.35372	1.25479	1.40598	1.49126	1.36936	0.0810272		178	1.16088	1.4322	1.35077	1.37196	1.76302	1.88712	1.49433	0.274631
180	1.30883	1.39617	1.31365	1.25982	1.40703	1.50787	1.36556	0.0894436		180	1.12974	1.42217	1.35255	1.36496	1.73896	1.89127	1.48327	0.279873
182	1.29784	1.39091	1.32226	1.22667	1.39441	1.48959	1.35361	0.091381		182	1.13242	1.40421	1.32858	1.3837	1.74907	1.88637	1.48073	0.281529
184	1.28444	1.3796	1.31699	1.20946	1.38879	1.46805	1.34122	0.090548		184	1.12704	1.4173	1.33193	1.36714	1.74668	1.8729	1.47716	0.278787
186	1.27191	1.377	1.30458	1.20355	1.36186	1.46987	1.33146	0.092503		186	1.13043	1.40755	1.33782	1.36516	1.75543	1.87207	1.47808	0.279431
188	1.26089	1.3538	1.30716	1.19866	1.37637	1.47022	1.32785	0.0947638		188	1.10815	1.39249	1.3383	1.32438	1.72225	1.85808	1.45728	0.278841
190	1.26486	1.34323	1.3169	1.20285	1.36552	1.45321	1.32443	0.0860404		190	1.1216	1.40268	1.30252	1.32276	1.71669	1.86416	1.45507	0.279472
192	1.25927	1.34397	1.29339	1.21567	1.35017	1.44114	1.31727	0.0792415		192	1.10561	1.38395	1.31306	1.35599	1.71495	1.86725	1.45681	0.280918
194	1.26237	1.3407	1.28009	1.20349	1.36525	1.46118	1.31885	0.0904307		194	1.08152	1.38063	1.30548	1.34797	1.67579	1.87504	1.44441	0.28402
196	1.24711	1.33276	1.27233	1.18895	1.33778	1.46147	1.30673	0.0940164		196	1.09723	1.38588	1.29153	1.34394	1.69995	1.86974	1.44805	0.284097
198	1.22893	1.3144	1.28181	1.18771	1.31709	1.47589	1.30097	0.0994219		198	1.08878	1.35383	1.27779	1.34689	1.66594	1.85292	1.43103	0.278147
200	1.21812	1.30695	1.27545	1.17584	1.32215	1.45249	1.29183	0.0960355		200	1.06349	1.34574	1.28717	1.32657	1.68328	1.83347	1.42329	0.282555
202	1.21519	1.30931	1.26914	1.1706	1.33856	1.43473	1.28959	0.0937706		202	1.07883	1.35219	1.29094	1.32991	1.69321	1.85301	1.43302	0.285269
204	1.20692	1.27878	1.25703	1.16535	1.32575	1.44064	1.27908	0.0968598		204	1.07377	1.32961	1.28428	1.30619	1.68493	1.84412	1.42048	0.286176
206	1.20648	1.29381	1.27881	1.17152	1.32467	1.42678	1.28368	0.0903578		206	1.03087	1.31244	1.26433	1.31077	1.6572	1.8338	1.40157	0.291416
208	1.18588	1.28264	1.26113	1.16851	1.3249	1.43985	1.27715	0.0991658		208	1.05912	1.29632	1.24273	1.3007	1.65343	1.83516	1.39791	0.288132
210	1.19586	1.28916	1.24794	1.15403	1.30506	1.42631	1.26973	0.0953535		210	1.04791	1.28945	1.24199	1.29821	1.67272	1.83705	1.39789	0.295596
212	1.17071	1.27304	1.25473	1.14279	1.27418	1.41462	1.25501	0.0957779		212	1.05344	1.28775	1.22885	1.27077	1.64586	1.80967	1.38272	0.284667
214	1.1633	1.24245	1.25703	1.12646	1.2781	1.40154	1.24481	0.0964132		214	1.03497	1.2869	1.25621	1.29347	1.63076	1.82183	1.38736	0.285758
216	1.14922	1.2548	1.23316	1.13815	1.286	1.40729	1.24477	0.0988394		216	1.02972	1.28332	1.22196	1.25322	1.65593	1.77974	1.37065	0.285831
218	1.15245	1.25585	1.22747	1.10786	1.25735	1.40078	1.23363	0.101432		218	1.02943	1.26146	1.23121	1.24611	1.61592	1.80956	1.36561	0.288429
220	1.12332	1.24929	1.24015	1.11314	1.25246	1.38043	1.22647	0.0985608		220	1.03998	1.27249	1.19257	1.26299	1.62927	1.78445	1.36362	0.282876
222	1.13611	1.23696	1.22585	1.11	1.26359	1.38078	1.22555	0.0969785		222	1.03146	1.25626	1.20833	1.25487	1.61501	1.78759	1.35892	0.28306
224	1.14041	1.24289	1.23309	1.10429	1.2526	1.39947	1.22879	0.103176		224	1.01249	1.25102	1.18778	1.24672	1.61118	1.78211	1.34855	0.288311
226	1.12796	1.23524	1.19888	1.11171	1.25067	1.38582	1.21838	0.099293		226	1.01381	1.2509	1.17195	1.21964	1.60591	1.7825	1.34078	0.291057
228	1.12684	1.22515	1.20275	1.12846	1.24113	1.40729	1.22194	0.102842		228	1.00236	1.24518	1.16564	1.22002	1.60705	1.77024	1.33508	0.291229
230	1.11903	1.22468	1.19361	1.10898	1.23639	1.38431	1.21117	0.100036		230	0.993569	1.22989	1.1677	1.21798	1.59154	1.75698	1.32628	0.287306
232	1.10094	1.21843	1.21571	1.13103	1.23254	1.38332	1.21366	0.0986927		232	1.00109	1.2129	1.15941	1.22201	1.59747	1.77071	1.32727	0.292703
234	1.09593	1.20065	1.18891	1.09965	1.2231	1.36568	1.19565	0.0988845		234	0.997613	1.22952	1.15775	1.19934	1.61031	1.75903	1.32559	0.293203
236	1.09941	1.18376	1.18204	1.10033	1.22542	1.37115	1.19369	0.100335		236	0.988093	1.19351	1.15559	1.18888	1.60013	1.74831	1.31242	0.293925
238	1.08317	1.20305	1.19559	1.1043	1.20176	1.36096	1.19147	0.0982963		238	0.951855	1.19728	1.14301	1.19704	1.56989	1.75681	1.30265	0.299491
240	1.08064	1.19605	1.18215	1.10702	1.19867	1.36332	1.18797	0.0990273		240	0.979201	1.19113	1.15189	1.17733	1.58981	1.73888	1.30471	0.29265
242	1.07713	1.17814	1.16872	1.07966	1.20778	1.36602	1.17958	0.105977		242	0.981153	1.19447	1.15372	1.19887	1.5795	1.72899	1.30612	0.28508
244	1.06094	1.18647	1.17685	1.05506	1.18538	1.35117	1.16931	0.108146		244	0.970767	1.19473	1.1256	1.19281	1.58539	1.72962	1.29982	0.292371
246	1.06532	1.17913	1.17744	1.08066	1.19983	1.36127	1.17728	0.106052		246	0.966756	1.17828	1.13193	1.18203	1.57292	1.74539	1.29622	0.296918
248	1.05912	1.15217	1.18388	1.06898	1.17474	1.34499	1.16398	0.10338		248	0.965237	1.15706	1.13727	1.1742	1.56684	1.74151	1.29035	0.296776
250	1.04781	1.166	1.13897	1.07468	1.17332	1.33953	1.15672	0.102651		250	0.97796	1.16216	1.11263	1.16246	1.55389	1.72607	1.28253	0.290137
252	1.05001	1.15111	1.15932	1.07097	1.1564	1.35161	1.15657	0.106544		252	0.933679	1.15123	1.13532	1.14599	1.55673	1.72096	1.27398	0.298738
254	1.04562	1.15782	1.15593	1.05748	1.15594	1.3485	1.15355	0.108546		254	0.939735	1.1318	1.10302	1.15595	1.54948	1.69533	1.26255	0.292487
256	1.03918	1.1541	1.15994	1.04246	1.14754	1.35165	1.14914	0.113688		256	0.943457	1.14708	1.11663	1.1498	1.54025	1.72455	1.2703	0.296432
258	1.04736	1.14591	1.1403	1.02911	1.1676	1.34276	1.14551	0.111898		258	0.92517	1.13868	1.10416	1.1457	1.52351	1.69542	1.25544	0.290889
260	1.02577	1.12067	1.12583	1.03216	1.15505	1.34279	1.13371	0.115208		260	0.925453	1.15367	1.09416	1.15928	1.52738	1.71023	1.2617	0.294976
262	1.01412	1.12236	1.11839	1.01374	1.16292	1.33274	1.12738	0.117713		262	0.934598	1.10774	1.07673	1.1553	1.54394	1.71003	1.25472	0.302192
264	1.01922	1.11662	1.15197	1.01347	1.14496	1.33637	1.13043	0.117751		264	0.921735	1.10596	1.06322	1.15667	1.53885	1.68663	1.24551	0.298685
266	1.00474	1.12179	1.13003	1.00698	1.13304	1.31881	1.11923	0.114767		266	0.910593	1.12918	1.06586	1.13394	1.53017	1.72173	1.24858	0.309253
268	1.00951	1.12481	1.12114	1.01947	1.12639	1.33115	1.12208	0.115708		268	0.917466	1.09353	1.04775	1.15998	1.52676	1.68784	1.23889	0.300543
270	1.00257	1.10851	1.1171	1.0067	1.1206	1.32303	1.11309	0.116363		270	0.874595	1.09268	1.05392	1.13574	1.52263	1.67114	1.22512	0.305009
272	0.992014	1.09001	1.12913	1.00313	1.13095	1.32103	1.11104	0.119227		272	0.91965	1.06899	1.0457	1.14628	1.52246	1.66001	1.22718	0.294486
274	0.972754	1.11128	1.10931	1.00064	1.11163	1.30178	1.10123	0.115862		274	0.915701	1.09405	1.05348	1.13806	1.51602	1.64991	1.22787	0.288093
276	0.976454	1.0884	1.11362	0.998488	1.10185	1.30838	1.09787	0.117717		276	0.923899	1.0777	1.05628	1.12343	1.49944	1.64868	1.22157	0.284919
278	0.977607	1.09379	1.0904	0.999225	1.09459	1.30826	1.09398	0.117006		278	0.908482	1.07539	1.03391	1.12806	1.50603	1.65039	1.21704	0.292586
280	0.958096	1.09368	1.08892	0.985807	1.1111	1.31275	1.09172	0.125153		280	0.903767	1.05075	0.990852	1.14332	1.51565	1.64972	1.20901	0.302779
282	0.965679	1.08065	1.0926	0.976914	1.10007	1.30759	1.08725	0.123076		282	0.897157	1.06312	1.05454	1.13297	1.49935	1.63722	1.21406	0.288335
284	0.9505	1.07768	1.10776	0.984687	1.10026	1.29924	1.08669	0.122344		284	0.878395	1.0311	1.02421	1.13293	1.51229	1.63758	1.20275	0.302098
286	0.969748	1.07924	1.07405	0.972967	1.0995	1.29412	1.0816	0.118202		286	0.894163	1.0485	0.994758	1.11342	1.47627	1.63688	1.194	0.294307
288	0.957715	1.06998	1.09048	0.957826	1.0792	1.29056	1.07429	0.121846		288	0.892738	1.03868	1.02062	1.11058	1.48116	1.6293	1.19551	0.291148
290	0.945745	1.07815	1.08029	0.955303	1.06523	1.29714	1.07031	0.126794		290	0.892333	1.02764	0.993735	1.11299	1.49015	1.63646	1.19222	0.299602
292	0.950515	1.07249	1.07007	0.950341	1.07134	1.2971	1.06864	0.126621		292	0.890112	1.01857	0.979282	1.10145	1.48521	1.63622	1.18514	0.30255
294	0.931131	1.05657	1.07138	0.955977	1.05554	1.29042	1.06017	0.127031		294	0.893035	1.02595	0.988698	1.11015	1.48837	1.64173	1.19132	0.301688
296	0.933482	1.04332	1.06502	0.940149	1.07497	1.28508	1.057	0.127678		296	0.886069	1.02352	1.00188	1.09514	1.48184	1.60869	1.18286	0.291422
298	0.927397	1.03984	1.06959	0.947965	1.07079	1.27319	1.05479	0.123319		298	0.875966	1.0038	0.97687	1.0969	1.46663	1.59639	1.16943	0.292068
300	0.934619	1.04173	1.05747	0.949047	1.0565	1.2864	1.05429	0.126053		300	0.881937	1.0087	1.00002	1.09059	1.47311	1.58431	1.17311	0.28554
302	0.911242	1.03327	1.05678	0.925708	1.06485	1.2777	1.04493	0.131863		302	0.873386	1.01656	0.979228	1.1011	1.45848	1.60227	1.17184	0.290764
304	0.908004	1.04412	1.06376	0.941726	1.05718	1.27252	1.04789	0.127791		304	0.872737	1.00891	0.98935	1.07885	1.46934	1.59955	1.16979	0.293043
306	0.926013	1.01702	1.05875	0.93107	1.05165	1.28494	1.04491	0.130938		306	0.883745	1.0055	0.983708	1.0926	1.47107	1.57744	1.16901	0.285078
308	0.910936	1.02607	1.06101	0.923917	1.04111	1.27163	1.03911	0.129937		308	0.858258	0.999275	0.958912	1.07617	1.46237	1.57328	1.15471	0.292029
310	0.908205	1.01702	1.03656	0.920193	1.03318	1.2631	1.02971	0.127632		310	0.874924	0.966427	0.967232	1.0776	1.4749	1.5658	1.15448	0.292008
312	0.910611	1.02248	1.0223	0.917809	1.04036	1.24596	1.02659	0.121351		312	0.83486	0.9835	0.962541	1.07562	1.44782	1.56321	1.14459	0.292224
314	0.900484	1.01892	1.03233	0.917507	1.02903	1.25078	1.02484	0.125012		314	0.850861	0.985893	0.949018	1.07633	1.45162	1.57511	1.14814	0.294588
316	0.89619	1.01415	1.03179	0.910424	1.02451	1.26566	1.02379	0.132507		316	0.841241	0.982497	0.978254	1.07193	1.4548	1.56018	1.14815	0.289866
318	0.891099	1.01867	1.01454	0.890152	1.01317	1.26014	1.01463	0.134943		318	0.838154	0.978135	0.950985	1.06791	1.44464	1.53578	1.13593	0.285511
320	0.893965	0.997246	1.03339	0.901441	1.02475	1.24109	1.01531	0.126023		320	0.841221	0.976126	0.929508	1.0749	1.42613	1.54387	1.13196	0.286099
322	0.894166	0.989729	1.04203	0.891663	1.02168	1.2562	1.01591	0.133714		322	0.847773	0.958384	0.936463	1.06626	1.44281	1.54276	1.13241	0.289416
324	0.89522	0.976243	1.02867	0.88793	1.01282	1.26298	1.01064	0.136797		324	0.848673	0.954738	0.939949	1.05633	1.42062	1.52918	1.12492	0.281092
326	0.876685	0.994263	1.01482	0.898019	1.0235	1.24384	1.00852	0.130716		326	0.817127	0.944527	0.943063	1.05301	1.41148	1.52725	1.11608	0.28602
328	0.871149	0.979529	1.03922	0.894067	1.00459	1.26138	1.00832	0.139791		328	0.852858	0.948538	0.914302	1.04747	1.42675	1.52524	1.11919	0.285183
330	0.879163	0.976736	1.00411	0.891509	1.00222	1.23999	0.998954	0.130017		330	0.848772	0.929654	0.932899	1.05381	1.41854	1.50027	1.11399	0.276659
332	0.86343	0.974409	1.00861	0.877828	1.00151	1.2391	0.994146	0.135107		332	0.847582	0.931958	0.925994	1.03727	1.42949	1.51846	1.11513	0.28582
334	0.862782	0.965152	1.00515	0.874359	0.991149	1.23894	0.989589	0.135923		334	0.846131	0.946105	0.926192	1.03825	1.40679	1.51131	1.11246	0.277315
336	0.863018	0.961098	1.0042	0.8758	0.989325	1.24329	0.989455	0.137373		336	0.840375	0.933398	0.892205	1.05054	1.41616	1.50811	1.1068	0.285316
338	0.863277	0.967182	1.00717	0.885189	1.00128	1.21493	0.989839	0.125365		338	0.837035	0.933271	0.914515	1.04324	1.41515	1.49796	1.10686	0.279995
340	0.862379	0.95864	0.997325	0.869096	0.984928	1.23097	0.983889	0.134021		340	0.818456	0.920058	0.902732	1.04129	1.41298	1.4919	1.0979	0.284789
342	0.839538	0.956453	0.978732	0.877401	0.987722	1.22542	0.977544	0.134955		342	0.821699	0.92005	0.904036	1.03393	1.40236	1.50185	1.09732	0.284769
344	0.850159	0.958722	0.999379	0.858579	0.97718	1.22972	0.978956	0.137688		344	0.82608	0.913176	0.902138	1.02715	1.39564	1.48676	1.09182	0.279634
346	0.834653	0.963257	1.00782	0.855273	0.994238	1.22549	0.980123	0.140148		346	0.825517	0.905306	0.890288	1.01745	1.40427	1.49454	1.08956	0.286925
348	0.840039	0.935246	0.970056	0.844803	0.980198	1.22191	0.965375	0.139431		348	0.820352	0.902674	0.883742	1.0138	1.38299	1.47367	1.07954	0.278761
350	0.828378	0.959873	0.995872	0.834694	0.975994	1.21825	0.968844	0.141981		350	0.816598	0.923574	0.880255	1.02818	1.38348	1.44889	1.08016	0.27004
352	0.830158	0.941728	0.995547	0.837325	0.970616	1.23094	0.967719	0.146061		352	0.800187	0.894877	0.864812	1.01151	1.36781	1.44951	1.06479	0.276243
354	0.845859	0.958719	0.996606	0.826361	0.962522	1.22439	0.969076	0.142579		354	0.802395	0.877295	0.881514	1.01553	1.37029	1.45319	1.0667	0.277194
356	0.826091	0.93728	0.981894	0.826032	0.952968	1.20782	0.955348	0.140149		356	0.804572	0.883985	0.875818	1.00984	1.37076	1.44375	1.06479	0.274359
358	0.825625	0.94213	0.982375	0.825116	0.965876	1.20291	0.957338	0.138612		358	0.781418	0.899587	0.869541	0.998647	1.368	1.42397	1.05686	0.272271
360	0.81475	0.939708	0.98269	0.807453	0.947633	1.21548	0.951286	0.148501		360	0.768316	0.876215	0.876843	0.991075	1.34824	1.4409	1.05026	0.277398
362	0.816014	0.919939	0.981922	0.811788	0.944562	1.20697	0.946865	0.1449		362	0.789824	0.876564	0.869736	0.997007	1.35098	1.43423	1.05306	0.272486
364	0.805966	0.922338	0.973632	0.816112	0.935037	1.19668	0.941628	0.141881		364	0.774412	0.867409	0.862752	0.989781	1.34282	1.41543	1.0421	0.270882
366	0.800438	0.921862	0.974553	0.815564	0.925442	1.19947	0.939555	0.144235		366	0.785937	0.891919	0.851983	0.986371	1.34692	1.4075	1.0451	0.266008
368	0.804517	0.918627	0.939013	0.827201	0.921168	1.19944	0.934994	0.140747		368	0.7885	0.87331	0.849498	0.988666	1.34402	1.39305	1.03951	0.263453
370	0.791382	0.923316	0.947909	0.808571	0.921538	1.19821	0.931821	0.145818		370	0.768906	0.873479	0.844818	0.985837	1.34526	1.41089	1.0382	0.273123
372	0.794445	0.907213	0.966995	0.813607	0.923625	1.1808	0.931115	0.139102		372	0.792015	0.854722	0.836187	0.966583	1.32423	1.38597	1.02662	0.261595
374	0.794974	0.90691	0.951197	0.805169	0.918661	1.1876	0.927418	0.142297		374	0.774245	0.856086	0.837601	0.983353	1.33448	1.40296	1.03146	0.270794
376	0.794072	0.88936	0.944825	0.801227	0.914765	1.19416	0.923068	0.146051		376	0.767416	0.865621	0.865371	0.981557	1.32973	1.40061	1.03505	0.265503
378	0.777546	0.89373	0.94717	0.803282	0.914264	1.18559	0.920265	0.145546		378	0.775387	0.844191	0.832108	0.974467	1.30066	1.39842	1.02087	0.264608
380	0.776314	0.904912	0.933781	0.794808	0.908575	1.1755	0.915649	0.142853		380	0.767065	0.832018	0.829417	0.957894	1.31127	1.39087	1.01475	0.268963
382	0.766534	0.885875	0.918165	0.795566	0.895724	1.18148	0.907224	0.147096		382	0.781511	0.843795	0.835083	0.964333	1.31047	1.3869	1.02035	0.262375
384	0.763886	0.895788	0.933242	0.798771	0.90057	1.18178	0.91234	0.14723		384	0.751774	0.830955	0.827665	0.939468	1.32335	1.38542	1.00977	0.274259
386	0.767279	0.870246	0.943968	0.771599	0.891642	1.19132	0.906009	0.155975		386	0.758818	0.852094	0.818022	0.945477	1.30719	1.37138	1.00883	0.263801
388	0.76307	0.878717	0.922498	0.765102	0.889435	1.17727	0.899349	0.151588		388	0.753812	0.838464	0.793814	0.93771	1.28222	1.37787	0.997315	0.266641
390	0.761437	0.871465	0.930053	0.776293	0.887681	1.17677	0.900617	0.150315		390	0.770782	0.838989	0.808276	0.938136	1.29267	1.38442	1.00555	0.265444
392	0.756132	0.884958	0.92932	0.777158	0.878942	1.17503	0.900256	0.150304		392	0.762986	0.828446	0.793022	0.934744	1.27159	1.38543	0.996036	0.266431
394	0.750605	0.874284	0.93664	0.777489	0.877824	1.17982	0.899443	0.153701		394	0.774564	0.832294	0.812033	0.928756	1.28715	1.38323	1.003	0.264053
396	0.752132	0.876036	0.903393	0.763711	0.881183	1.17874	0.892533	0.154105		396	0.743551	0.815411	0.806293	0.933879	1.27848	1.37866	0.992711	0.2692
398	0.741762	0.883784	0.911563	0.755193	0.87776	1.17462	0.890781	0.156082		398	0.766134	0.827792	0.792378	0.922141	1.27916	1.35678	0.990732	0.260088
400	0.744497	0.870016	0.904182	0.747999	0.877445	1.16399	0.884689	0.152969		400	0.752188	0.823253	0.789794	0.923989	1.28292	1.35738	0.988253	0.264404

## Sheet: Figure 4B
Figure 4B: Peak ΔF/F				Figure 4B: Persistence
Indep. Experiment	Control	Thapsigargin		Indep. Experiment	Control	Thapsigargin
1	2.35756	0.305722		1	0.865452	-0.0915939
2	1.95242	0.24398		2	0.708111	-0.0257471
3	1.93358	0.289876		3	0.691691	0.104229
4	2.58908	0.343043		4	1.10346	-0.0932392
5	2.43516	0.350019		5	0.941878	0.0611813
6	1.89865	0.323966		6	0.757322	-0.0331901
Mean	2.19441	0.309434		Mean	0.844653	-0.01306
Standard Deviation	0.301464	0.0391624		Standard Deviation	0.159082	0.080537
t-test p-value	1.42227e-05			t-test p-value	0.000166339
Figure 4B - ΔF/F
Control	Indep. Experiment									Thapsigargin	Indep. Experiment
Time	1	2	3	4	5	6	Mean	Standard Deviation		Time	1	2	3	4	5	6	Mean	Standard Deviation
2	0	0	0	0	0	0	0	0		2	0	0	0	0	0	0	0	0
4	-0.00778767	0.128901	0.0348406	-0.000800092	0.101441	-0.0896854	0.0278182	0.0794749		4	-0.0297773	-0.0909604	-0.175895	-0.0425048	-0.155472	-0.108653	-0.100544	0.0587008
6	1.31976	1.16178	1.10012	0.211221	1.40238	0.506147	0.950234	0.479907		6	0.20615	0.0980752	0.0578013	-0.00612114	0.0732973	-0.021984	0.0678697	0.0821132
8	2.02631	1.65863	1.60795	1.62493	2.08802	1.31805	1.72065	0.288507		8	0.292704	0.20558	0.217142	0.303683	0.267298	0.253978	0.256731	0.0395006
10	2.23642	1.81845	1.79948	2.19764	2.30162	1.64022	1.99897	0.278759		10	0.295709	0.223639	0.262166	0.340007	0.316924	0.317391	0.292639	0.0427674
12	2.32048	1.91377	1.89586	2.44381	2.40243	1.77165	2.12467	0.296242		12	0.29555	0.236123	0.289855	0.335371	0.337118	0.316522	0.301756	0.0376466
14	2.34922	1.95242	1.93358	2.54037	2.43516	1.86363	2.17906	0.295365		14	0.305722	0.234386	0.286485	0.343043	0.350019	0.313069	0.305454	0.042113
16	2.35756	1.94157	1.91943	2.58206	2.42759	1.89195	2.18669	0.303949		16	0.298441	0.24398	0.281673	0.336979	0.339158	0.323966	0.304033	0.0370248
18	2.33859	1.9469	1.90742	2.58908	2.41646	1.89865	2.18285	0.302043		18	0.289543	0.222735	0.289876	0.322627	0.332927	0.311503	0.294869	0.0393757
20	2.34455	1.92773	1.90784	2.58643	2.41353	1.88968	2.17829	0.306197		20	0.281489	0.213279	0.271762	0.316167	0.322703	0.296564	0.283661	0.0396164
22	2.3221	1.91969	1.88862	2.5787	2.40265	1.88763	2.16657	0.305216		22	0.26262	0.214985	0.282408	0.305193	0.309832	0.292939	0.277996	0.0352215
24	2.29398	1.89015	1.86467	2.53505	2.37289	1.86454	2.13688	0.299353		24	0.257207	0.207344	0.258624	0.293733	0.304869	0.294497	0.269379	0.03632
26	2.27228	1.87633	1.86023	2.55265	2.35023	1.84126	2.1255	0.305858		26	0.237757	0.215389	0.268938	0.280168	0.318069	0.280235	0.266759	0.0359968
28	2.25441	1.86613	1.80764	2.4969	2.33791	1.82416	2.09786	0.301399		28	0.227428	0.193739	0.253095	0.2827	0.299875	0.259032	0.252645	0.0381595
30	2.22739	1.84277	1.79254	2.46807	2.31401	1.80383	2.07477	0.297356		30	0.233546	0.185083	0.240216	0.258757	0.298776	0.264914	0.246882	0.0379489
32	2.21094	1.82543	1.77475	2.46823	2.30021	1.7898	2.06156	0.302165		32	0.225049	0.187504	0.241241	0.243536	0.29115	0.240895	0.238229	0.0334417
34	2.20161	1.81754	1.75642	2.43407	2.28429	1.78073	2.04578	0.295979		34	0.211337	0.176654	0.229303	0.233383	0.293017	0.231727	0.229237	0.0378856
36	2.16558	1.79625	1.74982	2.40919	2.24651	1.76955	2.02282	0.286255		36	0.200047	0.166123	0.238534	0.221328	0.277152	0.251446	0.225772	0.0392463
38	2.12921	1.78369	1.71353	2.39171	2.23903	1.7253	1.99708	0.293779		38	0.205948	0.171603	0.212813	0.222067	0.270951	0.234339	0.21962	0.0328524
40	2.12563	1.76594	1.70974	2.37598	2.20282	1.71933	1.98324	0.28789		40	0.179327	0.177011	0.2248	0.216975	0.274772	0.211426	0.214052	0.0357653
42	2.09741	1.76594	1.69268	2.35897	2.16301	1.70999	1.96467	0.279559		42	0.171696	0.171348	0.211761	0.211171	0.266378	0.210022	0.207063	0.0349067
44	2.08835	1.73519	1.67367	2.36386	2.18077	1.70785	1.95828	0.291342		44	0.178359	0.148365	0.203251	0.190855	0.266379	0.188553	0.19596	0.0391612
46	2.09325	1.73871	1.67464	2.33186	2.15211	1.67547	1.94434	0.283841		46	0.173462	0.153876	0.206696	0.193063	0.242214	0.191885	0.193533	0.0300719
48	2.07348	1.74157	1.64921	2.28115	2.14515	1.66715	1.92628	0.273328		48	0.172029	0.146348	0.203516	0.182203	0.23984	0.185552	0.188248	0.0314874
50	2.05872	1.71093	1.64096	2.27968	2.11659	1.66232	1.91153	0.27379		50	0.129763	0.140626	0.206749	0.162136	0.232782	0.176685	0.17479	0.0393515
52	2.01629	1.72	1.61819	2.28107	2.14457	1.64517	1.90422	0.281142		52	0.153708	0.139097	0.210835	0.187086	0.239349	0.174747	0.184137	0.0369123
54	2.03355	1.69677	1.61053	2.26797	2.13222	1.63856	1.8966	0.283034		54	0.127358	0.119358	0.186791	0.15078	0.223096	0.151427	0.159802	0.0389215
56	2.01044	1.69628	1.61703	2.23917	2.109	1.63535	1.88454	0.268733		56	0.128833	0.146184	0.159187	0.157553	0.233474	0.14061	0.160973	0.0372495
58	2.00215	1.69631	1.58531	2.24379	2.09936	1.63757	1.87741	0.273751		58	0.12321	0.125137	0.183867	0.14323	0.227505	0.144996	0.157991	0.0404416
60	1.98844	1.68842	1.581	2.21653	2.08175	1.62688	1.86384	0.266206		60	0.116612	0.112889	0.166269	0.124175	0.226823	0.146855	0.148937	0.0431935
62	1.97476	1.68171	1.58467	2.22187	2.05075	1.6353	1.85818	0.260216		62	0.112561	0.113547	0.171616	0.131556	0.212855	0.131551	0.145615	0.0392778
64	1.96132	1.66695	1.57022	2.19832	2.042	1.60389	1.84045	0.261682		64	0.113989	0.105987	0.1684	0.117614	0.209791	0.131471	0.141209	0.0401893
66	1.95307	1.63318	1.57001	2.19495	2.03539	1.58648	1.82885	0.266888		66	0.102418	0.109483	0.176471	0.125019	0.213673	0.131569	0.143106	0.0432182
68	1.95508	1.64695	1.54997	2.17699	2.01751	1.55216	1.81644	0.268041		68	0.0909099	0.100618	0.159154	0.122572	0.185689	0.12757	0.131085	0.0357675
70	1.9363	1.63621	1.53732	2.17492	2.02099	1.57909	1.81414	0.265104		70	0.0995343	0.0871984	0.155157	0.114344	0.203956	0.122326	0.130419	0.0428147
72	1.92139	1.61451	1.52007	2.15241	2.01826	1.58161	1.80137	0.263443		72	0.0874895	0.0961551	0.1468	0.111636	0.187314	0.102086	0.121913	0.0380625
74	1.91654	1.61038	1.52726	2.1552	2.01065	1.53109	1.79185	0.270695		74	0.0946203	0.0899983	0.14874	0.11174	0.190768	0.100494	0.122727	0.0394522
76	1.88821	1.62353	1.50284	2.14043	2.00119	1.55668	1.78548	0.261358		76	0.07595	0.10159	0.151529	0.102328	0.187532	0.104308	0.12054	0.0409655
78	1.89358	1.59105	1.50609	2.13628	1.99223	1.55034	1.77826	0.263942		78	0.0775348	0.0963633	0.140409	0.101521	0.182087	0.095428	0.115557	0.0386267
80	1.89095	1.6019	1.49687	2.13624	1.97732	1.54909	1.7754	0.262003		80	0.0698135	0.0902855	0.152052	0.0829302	0.179061	0.0800658	0.109035	0.0450878
82	1.89481	1.58153	1.47289	2.11486	1.97324	1.53302	1.76173	0.26659		82	0.0641223	0.0896351	0.149077	0.0849628	0.180709	0.0925116	0.11017	0.0446739
84	1.87336	1.5806	1.47367	2.10703	1.97978	1.51401	1.75474	0.26687		84	0.0735061	0.0649374	0.139453	0.0853752	0.175778	0.0850451	0.104016	0.0437515
86	1.86786	1.55713	1.45754	2.10124	1.96312	1.54336	1.74837	0.263854		86	0.0486112	0.0659724	0.124014	0.0746615	0.166372	0.0815277	0.0935264	0.0436174
88	1.84075	1.54691	1.44814	2.09773	1.94499	1.52093	1.73324	0.2647		88	0.0493326	0.0534662	0.135716	0.0727468	0.175509	0.0748104	0.0935967	0.0506774
90	1.82878	1.53639	1.4414	2.0963	1.95128	1.52942	1.7306	0.266046		90	0.0565949	0.0613231	0.136442	0.0660611	0.181556	0.0706658	0.0954405	0.0514722
92	1.83305	1.54186	1.43107	2.09491	1.92834	1.51445	1.72395	0.266125		92	0.0490857	0.062883	0.132163	0.0545176	0.156605	0.0857933	0.0901747	0.0444967
94	1.81647	1.51848	1.41811	2.07055	1.896	1.50515	1.70413	0.260599		94	0.0431509	0.063538	0.122461	0.0601692	0.142382	0.0638498	0.0825918	0.0398423
96	1.79725	1.5121	1.41967	2.05382	1.91149	1.48716	1.69692	0.260196		96	0.0445592	0.0495057	0.118196	0.0542573	0.155412	0.0680861	0.0816694	0.0449883
98	1.79438	1.50989	1.41519	2.04382	1.90583	1.45823	1.68789	0.26242		98	0.0296055	0.0608267	0.107774	0.0563738	0.144564	0.0562564	0.0759	0.0421146
100	1.81633	1.49519	1.40641	2.01876	1.90292	1.46393	1.68393	0.260246		100	0.0294521	0.0566029	0.121054	0.0501867	0.1542	0.0573122	0.0781346	0.0483245
102	1.79129	1.48509	1.38094	2.03504	1.87076	1.47285	1.67266	0.262618		102	0.0311827	0.0571399	0.117376	0.041971	0.14939	0.0634918	0.0767586	0.0464184
104	1.76772	1.4803	1.37727	2.01573	1.86199	1.47522	1.66304	0.255054		104	0.0132526	0.0442182	0.106609	0.0369135	0.14525	0.0570052	0.0672081	0.0492027
106	1.75522	1.47249	1.35898	2.00312	1.84559	1.4431	1.64642	0.258053		106	0.0170271	0.040883	0.112993	0.0197567	0.148994	0.0326672	0.0620534	0.0552838
108	1.7455	1.4798	1.35207	2.0142	1.84546	1.44573	1.64713	0.26053		108	0.0156779	0.0267829	0.0969986	0.0292684	0.130407	0.0504674	0.058267	0.0456314
110	1.73309	1.46578	1.37271	1.98699	1.83839	1.43584	1.6388	0.24976		110	0.01084	0.0458141	0.117946	0.0273442	0.139206	0.0414213	0.0637619	0.0521075
112	1.72458	1.47431	1.34201	1.98842	1.82243	1.42422	1.62933	0.254541		112	0.00558631	0.0383855	0.0955788	0.0181674	0.145537	0.0369279	0.0566971	0.0533429
114	1.72786	1.46606	1.33958	1.98134	1.82126	1.40636	1.62374	0.257135		114	-0.00442408	0.0418115	0.0974779	0.0225306	0.130222	0.0340554	0.0536122	0.0502975
116	1.69143	1.4531	1.33047	1.97245	1.79805	1.39743	1.60716	0.253477		116	-0.00624789	0.028955	0.0950436	0.0166415	0.129827	0.019718	0.0473229	0.0529053
118	1.69519	1.42565	1.29387	1.9508	1.77213	1.38199	1.5866	0.257804		118	-0.00631956	0.0316097	0.0914863	0.0148201	0.121271	0.039731	0.0487664	0.048259
120	1.68977	1.41861	1.30538	1.93472	1.77418	1.38872	1.58523	0.250388		120	-0.0176951	0.0281067	0.0920626	0.00511282	0.120861	0.0238441	0.0420487	0.0532393
122	1.6966	1.39653	1.29985	1.91425	1.76833	1.38499	1.57676	0.249361		122	-0.00596855	0.0303536	0.0869683	0.00321183	0.117807	0.024601	0.0428289	0.0490074
124	1.67805	1.39659	1.29269	1.89988	1.76902	1.37558	1.56863	0.246929		124	-0.00989959	0.0210799	0.104492	0.00362682	0.129674	0.0247045	0.0456129	0.0573001
126	1.65023	1.38055	1.29102	1.90052	1.76713	1.37062	1.56001	0.247955		126	-0.00536064	0.036151	0.0884322	-0.00177087	0.128807	0.0273455	0.0456008	0.0529558
128	1.64001	1.36145	1.26978	1.90193	1.74324	1.36746	1.54731	0.251654		128	-0.0224747	0.0240316	0.0810218	0.00457293	0.126426	0.0135632	0.0378568	0.0552027
130	1.64457	1.37363	1.2735	1.88243	1.72683	1.35592	1.54281	0.243165		130	-0.0235022	0.0129788	0.0783444	-0.00349503	0.118256	0.00720436	0.031631	0.0545968
132	1.63588	1.36095	1.26373	1.88357	1.71442	1.34875	1.53455	0.245944		132	-0.0321434	0.0176779	0.0768255	-0.0158311	0.103137	-0.00223229	0.0245723	0.0538849
134	1.60235	1.35213	1.26045	1.87759	1.70832	1.32416	1.52083	0.246582		134	-0.0324915	0.0271285	0.07815	-0.00496231	0.112629	0.00814781	0.0314337	0.0543084
136	1.60084	1.33026	1.24191	1.86114	1.69551	1.29233	1.50367	0.251905		136	-0.0290622	0.033543	0.0752569	-0.0161976	0.104435	-0.00258153	0.0275656	0.0533852
138	1.5951	1.34035	1.25613	1.84751	1.70021	1.30685	1.50769	0.241581		138	-0.0264717	0.0219888	0.0678331	-0.0163909	0.0993438	0.00187065	0.0246956	0.0495332
140	1.57487	1.33843	1.23793	1.81808	1.68027	1.30787	1.49291	0.232669		140	-0.0267818	0.00513837	0.0674208	-0.0239318	0.112094	-0.00510435	0.0214725	0.0560119
142	1.58027	1.32239	1.23841	1.81769	1.65917	1.30459	1.48709	0.232321		142	-0.0323986	0.0184307	0.0712463	-0.0243756	0.114118	0.0096509	0.026112	0.0567181
144	1.55729	1.30805	1.22463	1.80964	1.64752	1.28425	1.4719	0.234695		144	-0.0448328	0.00204812	0.077225	-0.023474	0.101281	-0.00881901	0.0172381	0.0584494
146	1.55792	1.31135	1.21441	1.82159	1.64901	1.28036	1.47244	0.240755		146	-0.0540851	-0.000711154	0.0735093	-0.0346312	0.100089	-0.0196833	0.0107479	0.0620335
148	1.55454	1.28692	1.20485	1.79586	1.62977	1.27271	1.45744	0.236922		148	-0.052602	0.00251122	0.0691122	-0.0423396	0.0866262	-0.0192321	0.00734597	0.0581251
150	1.53622	1.28951	1.18761	1.78518	1.62023	1.26537	1.44735	0.235545		150	-0.0541737	-0.00598354	0.0653172	-0.0351908	0.0924213	-0.00941111	0.00882989	0.057685
152	1.51986	1.27886	1.18033	1.75849	1.5962	1.25926	1.43217	0.227115		152	-0.0544779	0.00621081	0.0609301	-0.0250115	0.0966009	-0.00738398	0.0128114	0.0561176
154	1.51128	1.25607	1.16694	1.77059	1.59062	1.26584	1.42689	0.234413		154	-0.0445124	0.00557931	0.0682656	-0.0379661	0.0971638	-0.00729994	0.0135384	0.0574603
156	1.48283	1.26982	1.16623	1.74853	1.58261	1.24706	1.41618	0.225873		156	-0.0455102	0.00215524	0.0700475	-0.0500045	0.094003	-0.00361125	0.01118	0.0593002
158	1.48868	1.25231	1.17029	1.7438	1.59833	1.2313	1.41412	0.231189		158	-0.0654424	-0.01246	0.0594977	-0.0448548	0.0789163	-0.0163748	-0.000119689	0.0574208
160	1.47316	1.24172	1.16429	1.72928	1.55177	1.2324	1.39877	0.221588		160	-0.0582389	-0.00505013	0.0739801	-0.039654	0.0978211	-0.0169736	0.00864745	0.0630415
162	1.47684	1.20956	1.1512	1.71575	1.54707	1.229	1.38824	0.225306		162	-0.0487174	0.00137625	0.0657697	-0.0400066	0.0863916	-0.0163218	0.00808196	0.0559276
164	1.46259	1.21765	1.13124	1.68688	1.54087	1.21357	1.37547	0.220313		164	-0.0683833	-0.00294	0.0681356	-0.0530387	0.0742763	-0.0158831	0.000361153	0.059848
166	1.4552	1.22117	1.12764	1.72393	1.54778	1.20846	1.3807	0.232566		166	-0.0555267	0.00273774	0.0691412	-0.0442365	0.0743648	-0.0187786	0.00461698	0.0558264
168	1.44362	1.19831	1.12064	1.6876	1.53366	1.20479	1.36477	0.224438		168	-0.0651115	0.000745412	0.0615697	-0.0455209	0.0565466	-0.0232429	-0.00250225	0.0525418
170	1.43359	1.19712	1.10661	1.66099	1.49997	1.19713	1.34923	0.215487		170	-0.0577417	-0.0101026	0.0567938	-0.0612326	0.0788472	-0.031705	-0.00419015	0.0592079
172	1.44536	1.1923	1.10955	1.69933	1.5046	1.19355	1.35745	0.228848		172	-0.0592831	-0.0166836	0.0661341	-0.0465699	0.0861617	-0.0284977	0.000210241	0.0609442
174	1.42875	1.17419	1.1036	1.67038	1.48234	1.20902	1.34471	0.218029		174	-0.064858	-0.00284072	0.0632088	-0.0566475	0.0735402	-0.0237918	-0.00189815	0.0589432
176	1.42061	1.16881	1.09677	1.65787	1.48367	1.18459	1.33538	0.219394		176	-0.0557934	-0.019012	0.0520459	-0.0451828	0.0674319	-0.0255523	-0.00434378	0.0515972
178	1.40283	1.16428	1.07658	1.63056	1.4707	1.19605	1.3235	0.212043		178	-0.0624498	-0.0232052	0.0415805	-0.0473863	0.0683637	-0.0254615	-0.0080931	0.0516561
180	1.3855	1.15139	1.06972	1.64242	1.46857	1.15866	1.31271	0.222306		180	-0.0691482	-0.0103121	0.0509737	-0.0717808	0.0717723	-0.027877	-0.00939537	0.0600623
182	1.39475	1.15586	1.07192	1.63556	1.44363	1.14687	1.3081	0.218201		182	-0.0665533	-0.0113101	0.065989	-0.0622663	0.070584	-0.0182564	-0.00363549	0.0600417
184	1.3894	1.14919	1.05278	1.61949	1.45937	1.14	1.30171	0.221318		184	-0.0728	-0.0105234	0.0543084	-0.0671703	0.0690129	-0.035787	-0.0104932	0.060423
186	1.37041	1.12777	1.04665	1.6208	1.4554	1.14773	1.29479	0.22311		186	-0.0660625	0.00438631	0.0446897	-0.0701143	0.0672194	-0.0384917	-0.00972887	0.0578426
188	1.37458	1.13006	1.04769	1.62168	1.42794	1.13007	1.28867	0.221835		188	-0.0826751	-0.0241152	0.0527055	-0.0591962	0.0645278	-0.0299153	-0.0131114	0.0595418
190	1.35364	1.12563	1.04374	1.59166	1.43387	1.11604	1.27743	0.215742		190	-0.077897	-0.0123898	0.0554136	-0.0760762	0.0672565	-0.0322571	-0.0126584	0.0627412
192	1.34965	1.12097	1.0352	1.6013	1.41563	1.1185	1.27354	0.217957		192	-0.0781046	-0.0168407	0.0575479	-0.0745327	0.0601273	-0.0340335	-0.014306	0.061313
194	1.34696	1.11097	1.03144	1.5529	1.40878	1.11831	1.26156	0.204939		194	-0.0772079	-0.00835654	0.0627448	-0.0755791	0.0588073	-0.031931	-0.0119204	0.0621375
196	1.32899	1.09129	1.00913	1.5795	1.42149	1.09111	1.25358	0.224765		196	-0.0839481	-0.0113963	0.0534776	-0.0682259	0.0685014	-0.0352299	-0.0128035	0.0626766
198	1.31661	1.08783	1.01175	1.58745	1.40401	1.10183	1.25158	0.222276		198	-0.0741678	-0.0344372	0.058046	-0.0770478	0.071884	-0.0484852	-0.017368	0.0658798
200	1.32181	1.07159	1.01699	1.56001	1.40901	1.09374	1.24553	0.217702		200	-0.0704253	-0.0108318	0.0685721	-0.071874	0.0669812	-0.0370904	-0.00911136	0.0637325
202	1.31182	1.07788	1.00242	1.55379	1.38268	1.08786	1.23607	0.214364		202	-0.0772889	-0.0327666	0.0566463	-0.0793494	0.0602247	-0.0334983	-0.017672	0.0623341
204	1.30475	1.05477	0.997721	1.56815	1.36811	1.07565	1.22819	0.222475		204	-0.08609	-0.0212186	0.072134	-0.0839731	0.05897	-0.0302812	-0.0150765	0.0680399
206	1.30003	1.03401	0.993842	1.55843	1.36072	1.07774	1.22079	0.222134		206	-0.0810536	-0.0286779	0.0488873	-0.0818045	0.0577112	-0.0445224	-0.0215767	0.0616337
208	1.29733	1.0321	0.982831	1.54734	1.364	1.05782	1.21357	0.224266		208	-0.0706315	-0.023167	0.0620127	-0.0841628	0.0724904	-0.030841	-0.0123832	0.06594
210	1.2883	1.03927	0.975239	1.5234	1.34714	1.06337	1.20612	0.213931		210	-0.102532	-0.0313376	0.0599961	-0.0809628	0.061796	-0.0427713	-0.0226353	0.0696038
212	1.29009	1.02589	0.966644	1.5338	1.33346	1.05525	1.20086	0.220485		212	-0.0879564	-0.0267827	0.0544178	-0.0839306	0.0763669	-0.0366288	-0.017419	0.0690106
214	1.26365	1.02092	0.958559	1.51542	1.32992	1.05296	1.19024	0.215328		214	-0.0761821	-0.0411205	0.0560891	-0.0818486	0.0703024	-0.0444089	-0.0195281	0.0662816
216	1.25908	1.01681	0.94708	1.52111	1.33426	1.03455	1.18548	0.222831		216	-0.0916111	-0.0289159	0.0535108	-0.0919701	0.0543107	-0.0425958	-0.0245452	0.0658785
218	1.26068	1.00574	0.955574	1.48625	1.3037	1.04978	1.17695	0.206512		218	-0.0804886	-0.0192166	0.0472691	-0.0928301	0.0748855	-0.0465695	-0.0194917	0.0681124
220	1.25831	0.996246	0.953993	1.48614	1.3071	1.03682	1.1731	0.21027		220	-0.0875856	-0.0213154	0.0557058	-0.0875416	0.0594667	-0.0513818	-0.0221087	0.066537
222	1.24231	0.986966	0.932483	1.48699	1.30912	1.01607	1.16232	0.218321		222	-0.0910242	-0.0216932	0.0593223	-0.0860364	0.055945	-0.0365958	-0.0200137	0.0659442
224	1.22332	0.988972	0.934964	1.4837	1.28486	1.01181	1.15461	0.212631		224	-0.0893389	-0.0242665	0.0549019	-0.078949	0.0614502	-0.0289824	-0.0175308	0.064171
226	1.22409	0.979195	0.924762	1.47066	1.27318	1.01196	1.14731	0.210905		226	-0.0842787	-0.0235053	0.0595495	-0.085659	0.0607116	-0.0506352	-0.0206362	0.0666839
228	1.21593	0.973953	0.920666	1.46654	1.2764	1.01532	1.1448	0.210753		228	-0.0928727	-0.0345899	0.051651	-0.0818567	0.0647497	-0.0456247	-0.0230906	0.0667312
230	1.21685	0.962711	0.913174	1.45867	1.27524	1.00952	1.13936	0.212438		230	-0.0896897	-0.0203766	0.0468088	-0.0910101	0.0555087	-0.0350181	-0.0222962	0.0636524
232	1.21889	0.956372	0.907713	1.44587	1.25392	1.00681	1.13159	0.208685		232	-0.0845217	-0.0221876	0.0567138	-0.0910533	0.0686927	-0.0497177	-0.0203456	0.0690655
234	1.21606	0.954731	0.90767	1.45065	1.24926	0.995233	1.12893	0.21107		234	-0.0771098	-0.0364991	0.0615133	-0.0898252	0.0619133	-0.0446309	-0.0207731	0.0668829
236	1.21046	0.944966	0.909796	1.4464	1.2463	0.992413	1.12505	0.210531		236	-0.0932055	-0.0345308	0.0712446	-0.0917152	0.0482403	-0.0365567	-0.0227539	0.0691725
238	1.18268	0.945639	0.886427	1.44161	1.22256	0.989917	1.11147	0.209439		238	-0.0789531	-0.024217	0.0663684	-0.093794	0.0649773	-0.0462636	-0.018647	0.0697112
240	1.17901	0.921636	0.887417	1.42132	1.23802	0.983468	1.10515	0.209268		240	-0.0947395	-0.0420367	0.0753974	-0.0852094	0.0633637	-0.0437089	-0.0211556	0.0733868
242	1.15684	0.934851	0.887131	1.42551	1.22295	0.995793	1.10385	0.203795		242	-0.0863776	-0.0334954	0.0535124	-0.0915494	0.063208	-0.0461067	-0.0234681	0.067297
244	1.18741	0.918521	0.880203	1.39488	1.21264	0.973166	1.09447	0.202202		244	-0.0782954	-0.0214161	0.0528143	-0.102596	0.0642149	-0.0311416	-0.0194034	0.0674368
246	1.1683	0.913771	0.889157	1.41359	1.22193	0.989271	1.09934	0.204579		246	-0.0774282	-0.021501	0.0636076	-0.090513	0.0576624	-0.0356143	-0.0172978	0.0655653
248	1.16645	0.915522	0.867526	1.41803	1.19738	0.984944	1.09164	0.207816		248	-0.079961	-0.0225091	0.0728871	-0.0898804	0.0733798	-0.047671	-0.0156258	0.0727785
250	1.15388	0.903453	0.878046	1.42065	1.19198	0.98059	1.0881	0.207597		250	-0.0976753	-0.0259478	0.080802	-0.0887652	0.0595563	-0.028995	-0.0168375	0.0739035
252	1.15682	0.914874	0.860732	1.39834	1.19194	0.961186	1.08065	0.204565		252	-0.0868147	-0.0220686	0.0621927	-0.0993779	0.0646743	-0.0441788	-0.0209288	0.0710973
254	1.14377	0.912207	0.840535	1.37403	1.19065	0.953134	1.06905	0.20181		254	-0.0845718	-0.0394945	0.0628281	-0.0867869	0.0614982	-0.0398451	-0.021062	0.067675
256	1.13582	0.902185	0.850693	1.38543	1.19001	0.950901	1.06917	0.204287		256	-0.0935867	-0.0276491	0.0681721	-0.0955762	0.0593741	-0.0352532	-0.0207532	0.071399
258	1.13894	0.901145	0.853386	1.37215	1.16334	0.94695	1.06265	0.197488		258	-0.0881408	-0.0293647	0.0560259	-0.0933474	0.0632736	-0.0465517	-0.0230175	0.0685208
260	1.11803	0.901725	0.845312	1.37443	1.17699	0.951648	1.06136	0.199394		260	-0.0890477	-0.019595	0.0789725	-0.0907744	0.0521049	-0.0456201	-0.0189933	0.0713046
262	1.11904	0.871949	0.844246	1.37184	1.14805	0.93545	1.04843	0.202537		262	-0.0737242	-0.0302708	0.0715734	-0.0967144	0.0548259	-0.0376666	-0.0186628	0.068063
264	1.10437	0.875906	0.843233	1.34798	1.14194	0.941846	1.04255	0.192159		264	-0.0828081	-0.0226664	0.077467	-0.0945311	0.0632005	-0.0444121	-0.0172917	0.0727749
266	1.10005	0.880611	0.837133	1.34986	1.15099	0.930969	1.0416	0.195127		266	-0.0837956	-0.0229624	0.0746901	-0.0941286	0.0563563	-0.0460705	-0.0193185	0.0707772
268	1.09239	0.863698	0.82587	1.3451	1.14203	0.941094	1.03503	0.196372		268	-0.0920904	-0.0210394	0.0741669	-0.0924139	0.0538225	-0.046379	-0.0206556	0.0713475
270	1.09548	0.865821	0.826048	1.33967	1.15815	0.922395	1.03459	0.198297		270	-0.0872353	-0.0212173	0.070508	-0.104305	0.0641733	-0.0419936	-0.0200117	0.0740135
272	1.09401	0.841882	0.846753	1.33254	1.12698	0.920284	1.02707	0.192866		272	-0.0965349	-0.0160966	0.0734631	-0.112161	0.0658062	-0.0362625	-0.0202976	0.0783945
274	1.06846	0.853775	0.841377	1.32713	1.14089	0.924218	1.02597	0.189624		274	-0.0811431	-0.0220202	0.0599519	-0.0909916	0.0632424	-0.0308157	-0.0169627	0.0665817
276	1.07928	0.864897	0.818076	1.32379	1.12329	0.899525	1.01815	0.192769		276	-0.0935016	-0.0266199	0.083155	-0.101124	0.0671267	-0.032845	-0.0173014	0.0779496
278	1.06735	0.846494	0.827017	1.30152	1.1216	0.883136	1.00785	0.188155		278	-0.086049	-0.0142655	0.0811512	-0.0980105	0.0625464	-0.039899	-0.0157544	0.0745846
280	1.05998	0.843007	0.837991	1.29119	1.11827	0.898222	1.00811	0.180687		280	-0.0821857	-0.0300928	0.0793032	-0.0940716	0.0581706	-0.0384886	-0.0178942	0.0717531
282	1.04889	0.849306	0.82557	1.28887	1.10697	0.898279	1.00298	0.179281		282	-0.0796091	-0.0287212	0.0642541	-0.0888952	0.0642885	-0.0478011	-0.019414	0.0683374
284	1.0444	0.818175	0.818053	1.29605	1.11208	0.885982	0.99579	0.190388		284	-0.085351	-0.0259916	0.0718123	-0.0958891	0.0567862	-0.0319276	-0.0184268	0.0700269
286	1.03579	0.836361	0.81591	1.28774	1.1023	0.876464	0.992426	0.184458		286	-0.0793494	-0.0269406	0.082882	-0.0951617	0.0711791	-0.035315	-0.0137843	0.0749945
288	1.03946	0.831695	0.809415	1.27955	1.10434	0.886614	0.991845	0.183137		288	-0.0863334	-0.034071	0.0660222	-0.10015	0.0648578	-0.0398839	-0.021593	0.0721151
290	1.03669	0.832237	0.818925	1.2633	1.09445	0.880248	0.987642	0.175471		290	-0.103206	-0.0327383	0.0696443	-0.0904494	0.0594709	-0.0370965	-0.0223958	0.0730181
292	1.01936	0.827122	0.800096	1.26959	1.08564	0.873365	0.979196	0.180928		292	-0.092177	-0.0284413	0.0851426	-0.0947642	0.0755746	-0.0338604	-0.0147543	0.0788504
294	1.01861	0.816394	0.792685	1.25251	1.07875	0.883037	0.973665	0.17693		294	-0.0826931	-0.036706	0.0781884	-0.096144	0.0716711	-0.0500702	-0.0192923	0.0760963
296	1.01303	0.820795	0.796848	1.26542	1.07726	0.870059	0.973902	0.180428		296	-0.0970422	-0.0336824	0.0700931	-0.105341	0.0555197	-0.0366131	-0.0245109	0.0739995
298	1.0023	0.811777	0.790271	1.25366	1.07194	0.874708	0.967442	0.177918		298	-0.090512	-0.0295891	0.08201	-0.104045	0.0634175	-0.0335063	-0.0187041	0.077025
300	1.00841	0.81546	0.786213	1.25353	1.06585	0.876949	0.967735	0.177392		300	-0.0921336	-0.0331559	0.079299	-0.102553	0.0722315	-0.0480409	-0.0207255	0.0791725
302	0.994041	0.802316	0.778008	1.25105	1.06566	0.853911	0.957498	0.182338		302	-0.0947077	-0.0209038	0.0821738	-0.0944772	0.0625727	-0.0376219	-0.0171607	0.0756952
304	0.993363	0.800633	0.786543	1.24877	1.06897	0.856918	0.959201	0.18027		304	-0.084423	-0.0288844	0.0776841	-0.0929589	0.0740923	-0.0524815	-0.0178286	0.0761243
306	0.986894	0.79928	0.781449	1.23237	1.05704	0.853834	0.95181	0.174873		306	-0.0872377	-0.0245302	0.0827365	-0.107593	0.0826487	-0.0456167	-0.0165987	0.0823314
308	0.988617	0.789322	0.781139	1.24493	1.05489	0.852781	0.951947	0.180686		308	-0.0955286	-0.0210268	0.0761878	-0.0973079	0.0603231	-0.0502465	-0.0212665	0.0752213
310	0.982003	0.78573	0.766588	1.24657	1.04955	0.846502	0.946156	0.184463		310	-0.0899258	-0.0341572	0.0764289	-0.0977615	0.0685746	-0.0492095	-0.0210084	0.0763256
312	0.979313	0.780957	0.77397	1.22567	1.03397	0.842443	0.939389	0.175706		312	-0.0986865	-0.0244721	0.0799225	-0.0899554	0.0666283	-0.0499712	-0.0194224	0.0767991
314	0.980094	0.77687	0.764281	1.22344	1.03695	0.850557	0.938699	0.177102		314	-0.0915271	-0.0275795	0.0863359	-0.105864	0.0673432	-0.0495636	-0.0201426	0.0804441
316	0.965847	0.776294	0.77155	1.20621	1.0301	0.811671	0.926944	0.173362		316	-0.0885738	-0.0333572	0.0863039	-0.0949177	0.0670068	-0.0295844	-0.0155204	0.0765972
318	0.958546	0.792824	0.765674	1.22098	1.02019	0.836997	0.932534	0.172074		318	-0.0901157	-0.0295808	0.089688	-0.10119	0.0650436	-0.0389504	-0.0175176	0.0789758
320	0.961427	0.777672	0.749528	1.20411	1.02051	0.832436	0.92428	0.172866		320	-0.0933158	-0.0382218	0.0929891	-0.0895394	0.0733839	-0.0383348	-0.0155065	0.0803057
322	0.96384	0.76809	0.766728	1.19703	1.02074	0.82807	0.924083	0.16955		322	-0.090965	-0.036278	0.0800537	-0.0969225	0.0722294	-0.0395292	-0.0185686	0.077594
324	0.954573	0.769112	0.745308	1.20144	1.01367	0.804377	0.914748	0.176447		324	-0.0985381	-0.0292921	0.0744724	-0.0999116	0.083743	-0.0473656	-0.019482	0.0813331
326	0.941921	0.759569	0.745737	1.18977	1.0143	0.820108	0.9119	0.171952		326	-0.104405	-0.0281595	0.0883616	-0.0909701	0.0676286	-0.0390556	-0.0177667	0.0799772
328	0.943482	0.757533	0.737588	1.20647	1.01164	0.81738	0.91235	0.17937		328	-0.0898552	-0.0342	0.087907	-0.100813	0.0703611	-0.0367322	-0.0172221	0.0795674
330	0.939852	0.745169	0.737505	1.15505	1.00494	0.808048	0.898427	0.165208		330	-0.0876103	-0.0240222	0.0874682	-0.0979774	0.0810209	-0.0342868	-0.012568	0.0803681
332	0.936049	0.745906	0.728472	1.17075	1.00716	0.810916	0.899875	0.171574		332	-0.0846394	-0.034608	0.0888834	-0.0943973	0.0747016	-0.0391602	-0.01487	0.078689
334	0.933348	0.739576	0.734845	1.18579	0.993245	0.805885	0.898782	0.175125		334	-0.082108	-0.0290109	0.0786901	-0.109621	0.0717327	-0.0374191	-0.017956	0.0779788
336	0.926662	0.723891	0.733298	1.16519	0.98478	0.791066	0.887482	0.172021		336	-0.0913581	-0.0338071	0.0841992	-0.0889946	0.0823182	-0.0357064	-0.0138915	0.0792365
338	0.901041	0.737002	0.731429	1.15467	0.974278	0.804206	0.883771	0.163067		338	-0.0891004	-0.0422672	0.0917209	-0.0924803	0.0620585	-0.0323665	-0.0170725	0.0772538
340	0.916771	0.737067	0.713394	1.16836	0.972779	0.800712	0.884848	0.171725		340	-0.0785576	-0.0440644	0.0744803	-0.100838	0.0575031	-0.0595918	-0.0251781	0.073325
342	0.900956	0.729007	0.706198	1.15817	0.977131	0.793076	0.877423	0.171915		342	-0.0911181	-0.0486489	0.0961521	-0.0946454	0.061847	-0.0485835	-0.0208328	0.080565
344	0.902113	0.719714	0.709398	1.16464	0.967651	0.785766	0.87488	0.174763		344	-0.0903429	-0.0354765	0.0945954	-0.097451	0.0656294	-0.0378325	-0.016813	0.0798847
346	0.892374	0.723618	0.714842	1.13969	0.968788	0.77818	0.869582	0.165484		346	-0.0728005	-0.0404988	0.0829832	-0.106233	0.0757631	-0.0299501	-0.0151226	0.0779442
348	0.889726	0.727191	0.709875	1.14425	0.960296	0.77377	0.867518	0.166742		348	-0.0995824	-0.0291136	0.0990385	-0.0958223	0.0849366	-0.0364346	-0.0128296	0.0863816
350	0.891058	0.720655	0.709201	1.14555	0.95494	0.776727	0.866356	0.167552		350	-0.0876364	-0.0143779	0.0919844	-0.0977252	0.073721	-0.0320257	-0.01101	0.0795378
352	0.882525	0.716865	0.702345	1.11987	0.962629	0.780894	0.860854	0.161349		352	-0.0868916	-0.0274938	0.0913264	-0.0954486	0.0757903	-0.0402964	-0.0138356	0.0799705
354	0.883712	0.72198	0.695939	1.13063	0.958171	0.773847	0.860713	0.165423		354	-0.0996492	-0.0271688	0.0998267	-0.0998782	0.0707361	-0.037437	-0.015595	0.0843268
356	0.871239	0.70877	0.696594	1.1379	0.959774	0.765388	0.85661	0.170741		356	-0.0964153	-0.032932	0.0899383	-0.0919356	0.0728926	-0.0342854	-0.0154562	0.0799712
358	0.87153	0.701473	0.692149	1.12935	0.954337	0.769902	0.853123	0.16895		358	-0.092268	-0.0408431	0.0865022	-0.0939968	0.0671974	-0.0379417	-0.0185583	0.0779592
360	0.865452	0.708111	0.691691	1.10346	0.941878	0.757322	0.844653	0.159082		360	-0.0915939	-0.0257471	0.104229	-0.0932392	0.0611813	-0.0331901	-0.01306	0.080537
362	0.860902	0.687977	0.691537	1.12088	0.935836	0.754025	0.84186	0.167953		362	-0.0812108	-0.0325061	0.094574	-0.108736	0.0602882	-0.0392873	-0.0178131	0.0796166
364	0.87218	0.687235	0.681657	1.11141	0.931185	0.753419	0.839514	0.166684		364	-0.0962574	-0.0303016	0.0883341	-0.100436	0.059601	-0.0383642	-0.0195706	0.0784856
366	0.860158	0.688594	0.688916	1.09902	0.934817	0.75208	0.837264	0.161198		366	-0.081805	-0.0251621	0.0872815	-0.0968275	0.0848633	-0.0581647	-0.0149691	0.0819259
368	0.858788	0.675662	0.67372	1.10079	0.936103	0.751765	0.832804	0.16717		368	-0.0971686	-0.0375706	0.0918504	-0.0956863	0.0642948	-0.0425953	-0.0194793	0.0801464
370	0.848124	0.677401	0.671503	1.10764	0.934461	0.7455	0.830771	0.169628		370	-0.0856401	-0.0247592	0.0930628	-0.100338	0.0616161	-0.0369147	-0.0154955	0.0779669
372	0.846933	0.673536	0.674348	1.07642	0.917886	0.731617	0.820123	0.159082		372	-0.0914337	-0.0258295	0.0877551	-0.0986799	0.0699822	-0.0326878	-0.015149	0.0788099
374	0.84206	0.685013	0.660216	1.09069	0.926227	0.74215	0.824392	0.164158		374	-0.0797968	-0.0396772	0.0911963	-0.0944722	0.0747037	-0.0396921	-0.014623	0.078812
376	0.842989	0.667719	0.666966	1.08351	0.921527	0.74492	0.821272	0.162795		376	-0.0954521	-0.0379425	0.0858238	-0.0919799	0.0756006	-0.0486809	-0.0187718	0.0804335
378	0.83877	0.672744	0.671013	1.06899	0.909735	0.737091	0.81639	0.155612		378	-0.0921231	-0.0396623	0.0893907	-0.108539	0.0562731	-0.0438702	-0.0230884	0.0796542
380	0.840944	0.66846	0.662921	1.07141	0.910995	0.738201	0.815488	0.158828		380	-0.0929939	-0.0254807	0.0837604	-0.0842114	0.0726776	-0.0390164	-0.0142107	0.076154
382	0.841623	0.654968	0.656031	1.07031	0.899441	0.73591	0.809714	0.16124		382	-0.0918991	-0.0441696	0.0996153	-0.0912363	0.0760848	-0.0349707	-0.0144293	0.0829533
384	0.834251	0.660263	0.657462	1.08393	0.899265	0.722519	0.809615	0.165489		384	-0.087137	-0.0295521	0.0885153	-0.0978647	0.0718496	-0.0344635	-0.0147754	0.078637
386	0.833075	0.662373	0.638541	1.07636	0.903604	0.723943	0.806317	0.16659		386	-0.0847013	-0.0329601	0.0892175	-0.087463	0.0726135	-0.0340246	-0.0128863	0.0765562
388	0.81904	0.653307	0.651882	1.07231	0.89598	0.719853	0.802062	0.163452		388	-0.0985507	-0.0411096	0.0903722	-0.0845498	0.0722232	-0.0374089	-0.0165039	0.0796234
390	0.811679	0.652276	0.646285	1.06438	0.882431	0.726749	0.7973	0.159749		390	-0.100984	-0.040411	0.0871234	-0.0962985	0.0658128	-0.0338061	-0.0197606	0.0797822
392	0.815594	0.642618	0.638123	1.06548	0.890478	0.722487	0.795796	0.164793		392	-0.0874732	-0.0432999	0.0954716	-0.0869215	0.0754859	-0.0491073	-0.0159741	0.0809632
394	0.820575	0.642683	0.634427	1.06619	0.898	0.722439	0.797385	0.166745		394	-0.0946639	-0.0328829	0.0831497	-0.0837044	0.0765051	-0.0382013	-0.0149663	0.0773709
396	0.801313	0.632709	0.635165	1.04622	0.888985	0.706565	0.78516	0.161933		396	-0.0940641	-0.0280266	0.0987377	-0.0844455	0.0832512	-0.0417437	-0.0110485	0.0830116
398	0.794351	0.63762	0.624611	1.04437	0.890465	0.714389	0.7843	0.161808		398	-0.088343	-0.0345341	0.100125	-0.090402	0.0713424	-0.0383571	-0.0133615	0.0808511
400	0.800034	0.640796	0.621745	1.04371	0.89133	0.707056	0.784111	0.162468		400	-0.100145	-0.0280454	0.0944436	-0.0939966	0.0743585	-0.0428521	-0.0160395	0.0829366

## Sheet: Figure 4C
Figure 4C: Peak ΔF/F				Figure 4C: Persistence
Indep. Experiment	Control	0 Ca2+ + EGTA		Indep. Experiment	Control	0 Ca2+ + EGTA
1	2.2037	2.72461		1	0.797372	-0.101053
2	2.532	3.33351		2	1.19082	-0.0622353
3	3.05797	2.58594		3	1.30064	-0.0445693
4	3.07	4.1606		4	1.13805	-0.154569
5	2.20466	4.10022		5	0.920181	-0.0612342
6	2.12763	2.03901		6	0.970084	0.00372117
Mean	2.53266	3.15731		Mean	1.05286	-0.06999
Standard Deviation	0.434634	0.859186		Standard Deviation	0.188368	0.0535442
t-test p-value	0.130612			t-test p-value	3.22185e-05
Figure 4C - ΔF/F
Control	Indep. Experiment									0 Ca2+ + EGTA	Indep. Experiment
Time	1	2	3	4	5	6	Mean	Standard Deviation		Time	1	2	3	4	5	6	Mean	Standard Deviation
2	0	0	0	0	0	0	0	0		2	0	0	0	0	0	0	0	0
4	0.0191183	0.354267	-0.0473829	0.810054	-0.0304304	0.178793	0.21407	0.329315		4	0.273395	0.176696	0.133066	-0.0101151	0.128935	0.112989	0.135828	0.0921641
6	1.18946	1.85498	1.62115	2.39988	1.07149	1.38582	1.58713	0.489492		6	1.11173	0.731815	0.806108	0.778006	0.774487	1.12697	0.888186	0.18069
8	1.74635	2.32772	2.5716	2.8784	1.75615	1.85015	2.18839	0.477286		8	2.04811	1.14473	1.41291	1.8893	1.61249	1.21944	1.5545	0.363133
10	2.02673	2.43294	2.8657	3.01813	2.03143	2.02412	2.39984	0.450889		10	2.43318	1.71954	1.89641	2.70534	2.6162	1.35421	2.12081	0.54474
12	2.11551	2.50772	3.01054	3.05493	2.14573	2.10784	2.49038	0.446149		12	2.69448	2.26306	2.15765	3.31601	3.41501	1.54823	2.56574	0.720309
14	2.2037	2.532	3.05797	3.02334	2.20466	2.1162	2.52298	0.425531		14	2.72461	2.66283	2.32084	3.71472	3.802	1.73117	2.82603	0.80413
16	2.17234	2.51539	3.04667	3.07	2.19878	2.12763	2.5218	0.437694		16	2.64498	2.96387	2.40369	3.94598	4.02987	1.88483	2.97887	0.857829
18	2.1895	2.51026	3.03132	2.98954	2.18442	2.12549	2.50509	0.414284		18	2.63511	3.08176	2.39577	4.04739	4.10022	1.93901	3.03321	0.886737
20	2.18242	2.4944	2.99881	2.97266	2.18468	2.10249	2.48925	0.407397		20	2.55568	3.22964	2.37903	4.12641	4.08948	1.98636	3.0611	0.905162
22	2.17157	2.44234	2.97553	2.92819	2.16335	2.10212	2.46385	0.396099		22	2.58724	3.28652	2.40068	4.09555	4.02403	2.02944	3.07058	0.868633
24	2.14795	2.42506	2.96311	2.88849	2.15516	2.05018	2.43833	0.39834		24	2.53434	3.33351	2.44444	4.14468	4.0099	2.03901	3.08431	0.877241
26	2.13558	2.3756	2.8979	2.89151	2.15497	2.03497	2.41509	0.387796		26	2.5081	3.29499	2.47524	4.1606	3.95314	1.99462	3.06445	0.877004
28	2.1176	2.35696	2.85586	2.84113	2.15445	2.01324	2.38987	0.37236		28	2.452	3.31824	2.47505	4.06248	3.94883	1.97963	3.03937	0.864656
30	2.10191	2.31833	2.82072	2.80631	2.13045	2.0029	2.36344	0.3633		30	2.45935	3.25525	2.51022	4.05281	3.85697	1.95477	3.01489	0.840396
32	2.06535	2.26539	2.81058	2.73028	2.13027	1.99471	2.33276	0.35147		32	2.36428	3.19028	2.49872	4.02927	3.85466	1.92121	2.9764	0.853454
34	2.07034	2.26835	2.75	2.7044	2.09324	1.95186	2.30636	0.341613		34	2.35292	3.23276	2.54287	3.97781	3.77657	1.84675	2.95495	0.843662
36	2.05562	2.20731	2.73921	2.68356	2.08326	1.90196	2.27849	0.349564		36	2.28244	3.1943	2.5267	3.9928	3.72238	1.819	2.92294	0.853612
38	2.04228	2.20981	2.65252	2.67132	2.06816	1.92542	2.26159	0.323082		38	2.17425	3.15845	2.58594	3.91473	3.66599	1.75278	2.87536	0.851002
40	1.99058	2.16355	2.66141	2.59564	2.02211	1.90309	2.22273	0.32598		40	2.14355	3.10532	2.55522	3.92568	3.6286	1.7258	2.84736	0.857699
42	1.94415	2.14545	2.61559	2.57921	1.99675	1.85701	2.18969	0.329626		42	2.09199	3.0703	2.5261	3.80267	3.51467	1.67642	2.78036	0.827719
44	1.92965	2.12533	2.5548	2.53656	1.94454	1.86038	2.15855	0.312442		44	2.02522	3.03654	2.48436	3.77011	3.44492	1.61998	2.73019	0.833799
46	1.88787	2.10563	2.53258	2.44815	1.96022	1.83303	2.12791	0.296478		46	1.96413	3.00539	2.51148	3.72631	3.3771	1.59586	2.69671	0.824761
48	1.86677	2.07197	2.52006	2.43301	1.91374	1.84534	2.10848	0.297201		48	1.90268	2.92508	2.49327	3.65315	3.35287	1.52822	2.64255	0.826692
50	1.86651	2.06727	2.47397	2.44171	1.91456	1.81065	2.09578	0.29333		50	1.82568	2.88222	2.4271	3.60621	3.25158	1.47619	2.57816	0.825374
52	1.85086	2.03473	2.44442	2.44659	1.87313	1.81549	2.07754	0.294779		52	1.76825	2.79584	2.40108	3.58437	3.18375	1.42101	2.52572	0.829024
54	1.81601	2.01955	2.41521	2.39438	1.88703	1.80185	2.05567	0.281284		54	1.71067	2.75928	2.39486	3.47015	3.07788	1.37251	2.46423	0.804989
56	1.79722	1.98801	2.37928	2.37265	1.85904	1.7892	2.0309	0.276609		56	1.6116	2.67732	2.36066	3.38948	2.978	1.30905	2.38768	0.800304
58	1.79296	1.96791	2.37657	2.34376	1.84208	1.78135	2.01744	0.273785		58	1.57606	2.5684	2.32822	3.32744	2.91639	1.25596	2.32875	0.789627
60	1.79462	1.96245	2.34862	2.3247	1.82475	1.75251	2.00128	0.269264		60	1.48503	2.53003	2.26631	3.24988	2.86291	1.20349	2.26627	0.791563
62	1.77586	1.93762	2.30828	2.29161	1.81558	1.7528	1.98029	0.255731		62	1.43342	2.48081	2.20926	3.20324	2.81378	1.15107	2.21526	0.793556
64	1.75312	1.94229	2.31113	2.26346	1.81812	1.74055	1.97144	0.255339		64	1.34388	2.35728	2.17575	3.11329	2.72578	1.11498	2.13849	0.777612
66	1.74154	1.89937	2.27073	2.24173	1.81291	1.7247	1.9485	0.246386		66	1.29353	2.27347	2.13359	3.02531	2.64146	1.06524	2.0721	0.761188
68	1.72231	1.91396	2.2457	2.2385	1.81648	1.73393	1.94515	0.240076		68	1.23282	2.224	2.09901	2.96772	2.54919	1.02199	2.01579	0.753877
70	1.70653	1.87814	2.2352	2.2255	1.79681	1.72435	1.92776	0.242116		70	1.14367	2.13327	1.99971	2.87136	2.47785	0.973278	1.93319	0.743781
72	1.70385	1.86859	2.20296	2.18444	1.80359	1.71952	1.91383	0.224889		72	1.09667	2.05545	1.95257	2.80336	2.3952	0.927228	1.87175	0.731444
74	1.7064	1.88351	2.201	2.18012	1.78886	1.71889	1.91313	0.224026		74	1.03694	1.99636	1.92145	2.70251	2.32263	0.888672	1.81143	0.714558
76	1.67308	1.8478	2.16832	2.14039	1.78206	1.69878	1.88507	0.217743		76	0.97021	1.92995	1.79128	2.62927	2.22357	0.853581	1.73298	0.698767
78	1.68767	1.83054	2.16517	2.16287	1.7656	1.68898	1.88347	0.223731		78	0.907812	1.83322	1.76386	2.53745	2.17983	0.80368	1.67098	0.689822
80	1.63782	1.83703	2.14869	2.11359	1.75652	1.69545	1.86485	0.216881		80	0.85676	1.76597	1.70697	2.47045	2.09053	0.785666	1.61272	0.671099
82	1.64432	1.81054	2.13189	2.08353	1.74246	1.68369	1.84941	0.208368		82	0.81871	1.69578	1.64387	2.35981	1.98935	0.753115	1.54344	0.640068
84	1.63875	1.81082	2.11596	2.05807	1.71255	1.67847	1.83577	0.203612		84	0.768961	1.61965	1.61402	2.31068	1.92341	0.723418	1.49336	0.632617
86	1.63439	1.7944	2.11864	2.06866	1.70942	1.67629	1.83363	0.208753		86	0.699097	1.52124	1.52991	2.22031	1.8404	0.686131	1.41618	0.616075
88	1.66469	1.80201	2.09412	2.03969	1.68871	1.6744	1.82727	0.192858		88	0.641286	1.45495	1.47569	2.1395	1.74164	0.654416	1.35125	0.598266
90	1.63621	1.7693	2.11266	2.04485	1.68387	1.67809	1.82083	0.205534		90	0.597674	1.36098	1.408	2.065	1.68334	0.613874	1.28814	0.584935
92	1.63209	1.76715	2.07354	2.03765	1.64746	1.68544	1.80722	0.19832		92	0.5532	1.30424	1.40098	1.94967	1.60373	0.602932	1.23579	0.555592
94	1.62016	1.76324	2.06164	2.04025	1.65728	1.66405	1.8011	0.199357		94	0.515796	1.22875	1.33458	1.88025	1.5201	0.540874	1.17006	0.544306
96	1.59638	1.76178	2.06516	1.99501	1.65497	1.65094	1.78737	0.19675		96	0.482909	1.10317	1.27359	1.78128	1.4288	0.528367	1.09969	0.511852
98	1.58529	1.75951	2.06371	1.98266	1.64258	1.639	1.77879	0.199324		98	0.451365	1.07925	1.20424	1.70361	1.3819	0.498896	1.05321	0.494778
100	1.58088	1.75263	2.02751	1.9782	1.63688	1.61418	1.76504	0.193692		100	0.40819	1.02764	1.15698	1.60169	1.32032	0.485106	0.999988	0.470191
102	1.55854	1.75887	2.02913	1.94337	1.64045	1.5988	1.75486	0.193265		102	0.383818	0.963359	1.09727	1.52805	1.25794	0.44515	0.945931	0.453028
104	1.53569	1.73809	2.01154	1.93665	1.62984	1.61709	1.74482	0.190396		104	0.341289	0.923331	1.01682	1.46599	1.1768	0.425504	0.891622	0.435439
106	1.52266	1.7307	1.99126	1.91145	1.63155	1.61307	1.73345	0.183011		106	0.333668	0.847572	0.961157	1.36602	1.11879	0.404106	0.838551	0.40386
108	1.50809	1.71738	1.96779	1.94085	1.59677	1.61076	1.72361	0.190854		108	0.298784	0.807217	0.908296	1.30496	1.05022	0.375838	0.790884	0.389872
110	1.49911	1.72016	1.9507	1.90056	1.57824	1.60566	1.70907	0.182796		110	0.259486	0.753432	0.854435	1.19994	1.00107	0.351836	0.736701	0.367282
112	1.48584	1.69204	1.94978	1.9015	1.5829	1.60236	1.7024	0.185541		112	0.250989	0.683284	0.786324	1.13221	0.942139	0.33301	0.687993	0.343102
114	1.46941	1.69684	1.9245	1.88943	1.57598	1.57073	1.68781	0.184753		114	0.218776	0.661484	0.741591	1.03651	0.888317	0.306547	0.642204	0.321949
116	1.44926	1.67566	1.94472	1.85879	1.55391	1.56706	1.6749	0.19173		116	0.207117	0.605134	0.716112	0.977456	0.853267	0.286765	0.607642	0.307327
118	1.43606	1.68507	1.9137	1.8437	1.55284	1.57181	1.6672	0.183215		118	0.17768	0.574763	0.643242	0.914869	0.798717	0.271901	0.563529	0.289538
120	1.44167	1.67367	1.9144	1.83045	1.53191	1.55401	1.65768	0.183974		120	0.161171	0.529399	0.598596	0.848487	0.749713	0.254824	0.523699	0.27053
122	1.42322	1.67704	1.8879	1.84205	1.52899	1.57583	1.65584	0.181979		122	0.163619	0.464913	0.586692	0.771246	0.713047	0.245821	0.49089	0.24697
124	1.39166	1.65661	1.88614	1.84471	1.53432	1.55216	1.64427	0.191425		124	0.131984	0.442315	0.522784	0.709141	0.667954	0.223004	0.44953	0.233527
126	1.38894	1.63861	1.88228	1.81588	1.50431	1.55364	1.63061	0.188682		126	0.109147	0.401508	0.505306	0.647164	0.606596	0.208948	0.413111	0.216762
128	1.39573	1.64429	1.86256	1.78802	1.48904	1.5474	1.62117	0.179093		128	0.102718	0.372705	0.450585	0.593671	0.568224	0.199879	0.381297	0.197706
130	1.37151	1.6344	1.84366	1.79908	1.50673	1.51287	1.61137	0.183252		130	0.0896638	0.343806	0.427709	0.549296	0.514051	0.178928	0.350576	0.184254
132	1.36073	1.61776	1.83016	1.76931	1.50512	1.52765	1.60179	0.175171		132	0.0742476	0.331639	0.400979	0.512145	0.478053	0.165576	0.327107	0.17466
134	1.3486	1.62303	1.83197	1.7532	1.48884	1.49904	1.59078	0.180581		134	0.062787	0.300782	0.362225	0.447071	0.461392	0.157174	0.298572	0.160129
136	1.33966	1.60245	1.8066	1.73016	1.45766	1.503	1.57325	0.174808		136	0.0520472	0.250923	0.34264	0.410561	0.429822	0.151209	0.272867	0.150004
138	1.3233	1.60239	1.80405	1.75479	1.475	1.50042	1.57666	0.18135		138	0.0442216	0.231427	0.299276	0.372642	0.405079	0.135695	0.248057	0.139464
140	1.32313	1.60194	1.79678	1.72065	1.44699	1.47432	1.56063	0.178803		140	0.0351177	0.208534	0.279204	0.322809	0.375379	0.134258	0.225884	0.126233
142	1.31501	1.57222	1.78651	1.70723	1.44796	1.48113	1.55168	0.174078		142	0.0235429	0.183225	0.25722	0.295568	0.346896	0.117356	0.203968	0.120116
144	1.32154	1.59916	1.78838	1.68903	1.44046	1.46272	1.55022	0.173425		144	0.014127	0.176523	0.226552	0.25691	0.32059	0.126011	0.186786	0.107715
146	1.30259	1.57114	1.73806	1.66907	1.42311	1.47225	1.52937	0.161739		146	-0.000816622	0.149663	0.1902	0.228001	0.29312	0.109828	0.161666	0.101712
148	1.28314	1.57245	1.74959	1.67551	1.43187	1.45379	1.52772	0.17178		148	0.0121388	0.138521	0.173141	0.214838	0.277683	0.113509	0.154972	0.0909538
150	1.28481	1.57703	1.74858	1.65164	1.42685	1.44955	1.52308	0.168363		150	0.0161773	0.111192	0.159429	0.177547	0.249728	0.0991451	0.135537	0.0794219
152	1.26354	1.56464	1.74764	1.60657	1.41561	1.45789	1.50932	0.168018		152	0.00157554	0.106106	0.143512	0.145862	0.235887	0.097639	0.121763	0.076616
154	1.25875	1.55065	1.73744	1.62998	1.39562	1.43819	1.50177	0.172473		154	-3.23249e-06	0.0862562	0.119027	0.124415	0.218206	0.0841042	0.105334	0.0709963
156	1.24739	1.54234	1.70986	1.61847	1.39591	1.43141	1.4909	0.166567		156	0.00169682	0.0852515	0.106873	0.103076	0.19931	0.0828588	0.096511	0.0632787
158	1.23929	1.52368	1.68988	1.61963	1.38874	1.42725	1.48141	0.164008		158	-0.00681659	0.0724177	0.0863745	0.0719062	0.176956	0.0775745	0.0797354	0.0584924
160	1.24007	1.51874	1.664	1.61498	1.39613	1.41394	1.47464	0.156444		160	-0.0104722	0.0601487	0.0918479	0.0672008	0.150326	0.0737077	0.0721265	0.0519556
162	1.21865	1.52559	1.69604	1.60225	1.36415	1.41137	1.46968	0.172913		162	-0.0197639	0.056456	0.0752783	0.0391682	0.144403	0.0781377	0.06228	0.0537847
164	1.20585	1.52798	1.6724	1.59056	1.34888	1.41025	1.45932	0.170994		164	-0.0187233	0.0537429	0.0542388	0.0316467	0.13986	0.0586846	0.0532416	0.0513398
166	1.20192	1.51446	1.65251	1.56646	1.35249	1.39356	1.4469	0.163037		166	-0.0267471	0.0465451	0.0360022	0.0195208	0.127425	0.0675793	0.0450543	0.0513497
168	1.18782	1.51721	1.64922	1.57049	1.34916	1.39157	1.44425	0.167837		168	-0.0229744	0.0544268	0.0334662	0.00665513	0.116913	0.0549906	0.0405795	0.0478889
170	1.17726	1.49863	1.65592	1.51524	1.33722	1.36192	1.42436	0.167298		170	-0.0421431	0.0373382	0.0325639	-0.00637294	0.10124	0.0636951	0.0310535	0.0505803
172	1.16661	1.49611	1.61585	1.54851	1.33496	1.37966	1.42361	0.163493		172	-0.0433864	0.024368	0.032138	-0.024279	0.0985116	0.0602223	0.0245957	0.0525358
174	1.16589	1.49251	1.62852	1.52512	1.31722	1.38716	1.4194	0.164925		174	-0.0467487	0.0216601	0.0122849	-0.037091	0.0865502	0.0601479	0.0161339	0.0523987
176	1.16899	1.48872	1.61398	1.51384	1.30144	1.37185	1.4098	0.161193		176	-0.0424609	0.0163188	0.0136016	-0.0364418	0.0728769	0.0512618	0.0125261	0.0459992
178	1.15995	1.50752	1.62492	1.51031	1.31968	1.3651	1.41458	0.166336		178	-0.0459845	0.0126334	0.0109981	-0.0477781	0.0722976	0.0442856	0.00774201	0.0479717
180	1.16528	1.48923	1.59594	1.51249	1.29044	1.36115	1.40242	0.159737		180	-0.045977	0.0147882	0.0153917	-0.0568095	0.0603406	0.0493803	0.00618573	0.0482631
182	1.14735	1.47659	1.62753	1.49905	1.28698	1.34984	1.39789	0.171195		182	-0.0413602	0.00385585	0.00847526	-0.0653772	0.0599914	0.0484869	0.00234532	0.0489663
184	1.13271	1.46172	1.59072	1.4911	1.28396	1.33499	1.38253	0.164798		184	-0.0468032	0.00309173	-0.00167797	-0.0737246	0.0458561	0.0463976	-0.00447671	0.0485253
186	1.13401	1.46823	1.59348	1.48602	1.27289	1.34813	1.38379	0.165837		186	-0.0551148	0.00797227	0.00550379	-0.0760432	0.0436564	0.0426287	-0.00523281	0.0499457
188	1.13657	1.46339	1.57896	1.46927	1.25626	1.34364	1.37468	0.161387		188	-0.0589214	0.00531994	0.00531593	-0.085415	0.0325342	0.0477435	-0.0089038	0.0523188
190	1.13462	1.44282	1.57525	1.47896	1.28153	1.32686	1.37334	0.157687		190	-0.0591815	0.00708362	0.00362905	-0.0883052	0.0376058	0.0370119	-0.0103594	0.0519688
192	1.12339	1.46126	1.58631	1.47701	1.25619	1.32863	1.37213	0.168538		192	-0.0575226	-0.0171036	0.00695642	-0.094878	0.030966	0.0364694	-0.0158521	0.051832
194	1.10961	1.45983	1.5861	1.47083	1.24078	1.32414	1.36521	0.174013		194	-0.0603817	-0.00456818	-0.0092568	-0.0921548	0.0307155	0.0292103	-0.0177393	0.0493023
196	1.10841	1.44834	1.57069	1.46133	1.24616	1.31004	1.35749	0.168033		196	-0.067591	-0.00650453	0.00364287	-0.0955367	0.015802	0.0358771	-0.0190517	0.0512063
198	1.11332	1.44842	1.58045	1.43469	1.25948	1.31212	1.35808	0.16445		198	-0.0725152	-0.0230456	-0.00197857	-0.0953937	0.0168863	0.032523	-0.0239206	0.0506027
200	1.10559	1.44828	1.54337	1.42268	1.24151	1.30868	1.34502	0.158364		200	-0.0647092	-0.0115823	-0.00291909	-0.101056	0.00988122	0.0346886	-0.0226162	0.0505457
202	1.10602	1.43082	1.54595	1.44666	1.22416	1.30119	1.34247	0.162281		202	-0.0549809	-0.0137271	0.00166983	-0.114493	0.00324739	0.0204893	-0.0262991	0.0502063
204	1.08651	1.42615	1.5411	1.44235	1.23919	1.27936	1.33578	0.165124		204	-0.0733528	-0.0126349	-0.0183122	-0.112091	0.00417423	0.0324497	-0.0299612	0.0531496
206	1.08539	1.42315	1.53163	1.41687	1.23871	1.28612	1.33031	0.159358		206	-0.0693129	-0.0229963	-0.00322	-0.122251	0.000358179	0.0276306	-0.0316319	0.0548615
208	1.06861	1.42003	1.52971	1.41063	1.22566	1.28692	1.32359	0.164507		208	-0.0698541	-0.0249493	-0.0103924	-0.111967	-0.00757557	0.0247812	-0.0333262	0.0493039
210	1.07701	1.41781	1.51586	1.36722	1.22196	1.28529	1.31419	0.1548		210	-0.0737703	-0.0312526	-0.00433071	-0.129538	-0.00507184	0.0288866	-0.0358462	0.0572157
212	1.05098	1.40669	1.53469	1.39096	1.22147	1.27499	1.3133	0.168807		212	-0.065489	-0.023133	-0.0210376	-0.123052	-0.00048392	0.0266885	-0.0344179	0.0529403
214	1.032	1.42271	1.51756	1.38428	1.2147	1.2823	1.30893	0.172295		214	-0.0697297	-0.0152106	-0.0106202	-0.129795	-0.00223945	0.0181333	-0.0349103	0.0549083
216	1.03518	1.39773	1.51627	1.38311	1.20887	1.27884	1.30333	0.168548		216	-0.0720413	-0.0274967	-0.0139671	-0.128111	-0.00546196	0.0279679	-0.0365183	0.0554329
218	1.03199	1.37809	1.5011	1.37977	1.20751	1.25763	1.29268	0.164171		218	-0.0765702	-0.0294566	-0.00898568	-0.121421	-0.0187159	0.0243426	-0.0384678	0.0521895
220	1.04102	1.39306	1.51906	1.3817	1.19147	1.24365	1.29499	0.170409		220	-0.0696252	-0.037252	-0.0161711	-0.131752	-0.0149591	0.0172968	-0.0420771	0.0524511
222	1.04353	1.3875	1.50642	1.37413	1.18415	1.24061	1.28939	0.166018		222	-0.0708496	-0.027669	-0.0147037	-0.132552	-0.0222938	0.0148358	-0.0422054	0.0521553
224	1.03662	1.3994	1.52091	1.37908	1.18435	1.24307	1.2939	0.173609		224	-0.0723558	-0.0437413	-0.0142575	-0.131271	-0.0253399	0.0172911	-0.0449457	0.0517771
226	1.03778	1.39866	1.50008	1.36175	1.18494	1.22907	1.28538	0.166928		226	-0.0715742	-0.0297216	-0.0280765	-0.133385	-0.0205437	0.0192926	-0.0440015	0.0524665
228	1.04286	1.37658	1.50114	1.34972	1.19219	1.22953	1.282	0.160972		228	-0.0747628	-0.0329064	-0.0194249	-0.136643	-0.0302791	0.018342	-0.0459457	0.0534942
230	1.03715	1.3649	1.48244	1.37411	1.17449	1.23921	1.27872	0.160503		230	-0.0826659	-0.0330188	-0.0234907	-0.141813	-0.0234817	0.0227138	-0.0469593	0.0573111
232	1.02812	1.36109	1.4643	1.3736	1.17398	1.21643	1.26958	0.159611		232	-0.0856352	-0.0397854	-0.0226309	-0.136798	-0.0214454	0.0233983	-0.0471494	0.0562335
234	1.01552	1.3648	1.48507	1.37891	1.16377	1.22623	1.27238	0.170313		234	-0.0781568	-0.0319739	-0.0197341	-0.132114	-0.0320748	0.0235279	-0.0450877	0.05359
236	1.0162	1.37463	1.47117	1.34588	1.15947	1.21511	1.26374	0.165277		236	-0.0804036	-0.0285738	-0.0280919	-0.132649	-0.0238043	0.0151544	-0.0463948	0.0520532
238	1.00405	1.37127	1.46667	1.3625	1.14058	1.2079	1.25883	0.172091		238	-0.0822241	-0.0339	-0.0279828	-0.131429	-0.0207462	0.0203942	-0.0459813	0.0531549
240	1.00502	1.35306	1.46236	1.36609	1.1515	1.19078	1.2548	0.16869		240	-0.076112	-0.0419323	-0.0281323	-0.134635	-0.0256099	0.00957464	-0.0494745	0.0500611
242	0.996703	1.36097	1.4704	1.34001	1.12746	1.19193	1.24791	0.174078		242	-0.0787121	-0.0320834	-0.0253342	-0.142666	-0.0249982	0.0177349	-0.0476765	0.0557163
244	0.991051	1.35597	1.47376	1.33897	1.12528	1.18921	1.24571	0.176301		244	-0.0755614	-0.0361133	-0.0227428	-0.135938	-0.0316552	0.00749916	-0.0490853	0.0502239
246	0.986442	1.35241	1.45318	1.34194	1.10858	1.18463	1.23786	0.174972		246	-0.0706816	-0.0395804	-0.0242825	-0.138663	-0.0253551	0.0150914	-0.0472452	0.0526451
248	0.990963	1.35417	1.4627	1.34182	1.11987	1.18346	1.24216	0.17471		248	-0.0799625	-0.0360726	-0.0346816	-0.141368	-0.0311579	0.0171616	-0.0510135	0.0539148
250	0.984001	1.34912	1.45256	1.33262	1.10558	1.17657	1.23341	0.174949		250	-0.0754546	-0.0386379	-0.0254427	-0.137169	-0.0361847	0.0126358	-0.0500422	0.0511715
252	0.989342	1.33311	1.42917	1.34617	1.10272	1.18659	1.23118	0.167206		252	-0.0802787	-0.03133	-0.0204355	-0.137376	-0.0272031	0.019528	-0.0461826	0.054846
254	0.961539	1.33766	1.4409	1.30586	1.08379	1.17549	1.21754	0.177377		254	-0.0777383	-0.048884	-0.0238997	-0.143545	-0.0350843	0.0143906	-0.0524602	0.0539165
256	0.964523	1.32346	1.42899	1.32733	1.07909	1.1594	1.2138	0.175763		256	-0.0764419	-0.0371763	-0.0373514	-0.143529	-0.0377025	0.018596	-0.0522675	0.0540316
258	0.957074	1.31823	1.42044	1.30562	1.08086	1.15955	1.20696	0.172207		258	-0.0725134	-0.047877	-0.0309108	-0.144298	-0.034949	0.00840666	-0.0536903	0.0516218
260	0.937406	1.33385	1.4301	1.31871	1.07635	1.15259	1.20817	0.184956		260	-0.0893224	-0.0531408	-0.0341354	-0.146984	-0.0403885	0.0164053	-0.0579276	0.0553871
262	0.924518	1.31911	1.43609	1.27446	1.06565	1.14036	1.19336	0.185851		262	-0.0830125	-0.0433536	-0.0314117	-0.139439	-0.0424786	0.0111061	-0.054765	0.0512508
264	0.932733	1.32608	1.42713	1.29932	1.0867	1.13461	1.20109	0.182144		264	-0.0777151	-0.043441	-0.0378969	-0.144055	-0.0470107	0.0124905	-0.0562714	0.051927
266	0.931121	1.31035	1.44089	1.26306	1.05429	1.15074	1.19174	0.184242		266	-0.0749164	-0.0461609	-0.0432635	-0.141266	-0.0368442	0.0115062	-0.0551575	0.0506102
268	0.934573	1.29598	1.44135	1.31099	1.05152	1.14253	1.19616	0.187345		268	-0.0719631	-0.0462624	-0.0326161	-0.145777	-0.0382943	0.00562123	-0.054882	0.0511069
270	0.911803	1.29405	1.42108	1.27301	1.04735	1.13524	1.18042	0.185099		270	-0.0838228	-0.0344625	-0.0322481	-0.144199	-0.0418553	0.00533409	-0.0552089	0.0520372
272	0.939676	1.30166	1.43478	1.26686	1.04213	1.13458	1.18662	0.182112		272	-0.0893944	-0.0468136	-0.0384849	-0.139537	-0.0421675	0.0176338	-0.0564606	0.0530977
274	0.928894	1.29426	1.42689	1.2945	1.03185	1.12768	1.18401	0.186956		274	-0.0844684	-0.0442128	-0.0400023	-0.148742	-0.0430062	0.0111279	-0.0582174	0.0537624
276	0.929193	1.28584	1.3967	1.25909	1.03918	1.12664	1.17277	0.173021		276	-0.0858104	-0.0502829	-0.045504	-0.139161	-0.0491943	0.00756275	-0.0603982	0.0488215
278	0.931399	1.30541	1.41992	1.26602	1.02483	1.0996	1.17453	0.185934		278	-0.0757218	-0.0387905	-0.0345307	-0.144369	-0.0410279	0.00486046	-0.0549299	0.0507472
280	0.927886	1.30014	1.39397	1.26921	1.02221	1.11351	1.17115	0.179211		280	-0.089837	-0.0407901	-0.0481237	-0.133502	-0.0455832	0.0122767	-0.0575932	0.049396
282	0.922944	1.31336	1.40209	1.24441	1.01976	1.10384	1.16773	0.183254		282	-0.0862833	-0.0465726	-0.0406464	-0.148217	-0.0457094	0.00418136	-0.0605413	0.0516714
284	0.920298	1.29169	1.41208	1.25266	1.01581	1.08918	1.16362	0.185826		284	-0.0863439	-0.046563	-0.0443269	-0.151451	-0.0451231	0.0148816	-0.059821	0.0553387
286	0.916444	1.28558	1.42241	1.24188	1.01505	1.10417	1.16426	0.186907		286	-0.0969955	-0.0553003	-0.0521371	-0.135596	-0.0454017	0.00783724	-0.0629322	0.0488481
288	0.925488	1.27814	1.40357	1.23646	1.02018	1.09278	1.15943	0.177869		288	-0.0838709	-0.0421474	-0.0314033	-0.148324	-0.0474817	0.00268128	-0.0584243	0.0521117
290	0.901398	1.29693	1.37816	1.2438	1.01403	1.08512	1.15324	0.182692		290	-0.0903256	-0.0513462	-0.0463834	-0.147912	-0.0465382	0.010931	-0.061929	0.0531008
292	0.90235	1.29459	1.3949	1.23292	1.02708	1.09866	1.15842	0.182432		292	-0.087275	-0.0440343	-0.0400532	-0.144637	-0.0509205	0.00907175	-0.0596414	0.0517933
294	0.900162	1.285	1.39483	1.21793	1.01013	1.07919	1.14787	0.184257		294	-0.0815047	-0.0522319	-0.0456356	-0.154431	-0.0484983	0.00564281	-0.0627764	0.0529931
296	0.905095	1.27598	1.38002	1.22867	0.985892	1.07783	1.14225	0.182606		296	-0.090412	-0.0421008	-0.0397048	-0.149482	-0.0547576	0.00124367	-0.0625355	0.0517761
298	0.907023	1.26914	1.38278	1.23382	0.991167	1.07646	1.1434	0.181561		298	-0.0846327	-0.0472093	-0.0443791	-0.147143	-0.0449943	0.00849364	-0.0599775	0.0520095
300	0.907027	1.26956	1.35257	1.22536	0.988936	1.06704	1.13508	0.174087		300	-0.0852989	-0.0401342	-0.0464145	-0.149197	-0.0566998	0.00594045	-0.0619674	0.0519831
302	0.905611	1.25631	1.35367	1.21586	0.989788	1.06949	1.13179	0.171468		302	-0.093574	-0.0409702	-0.0449805	-0.154213	-0.0500523	0.00516579	-0.0631041	0.0545504
304	0.907071	1.25236	1.37462	1.22137	0.992592	1.05793	1.13432	0.177099		304	-0.0895336	-0.0453462	-0.0471844	-0.154596	-0.0478125	0.00630158	-0.0630286	0.0542016
306	0.894094	1.25963	1.34891	1.22872	0.997559	1.05403	1.13049	0.175176		306	-0.0829877	-0.0513479	-0.0499964	-0.146264	-0.0562225	0.0100497	-0.0627948	0.0510278
308	0.896378	1.25967	1.37479	1.21813	0.991974	1.0416	1.13042	0.18218		308	-0.0827796	-0.0450878	-0.0466202	-0.152387	-0.0518413	0.0114761	-0.0612067	0.0540784
310	0.88407	1.26311	1.36846	1.18722	0.985459	1.04304	1.12189	0.182427		310	-0.097365	-0.052146	-0.0510511	-0.157953	-0.0525227	0.0116165	-0.0665702	0.0566719
312	0.881059	1.26084	1.36521	1.19336	0.990293	1.05324	1.124	0.1809		312	-0.0872402	-0.0474576	-0.0509818	-0.149812	-0.0510352	0.0130805	-0.0622411	0.0537362
314	0.884807	1.25549	1.36808	1.19626	0.981405	1.04239	1.1214	0.182346		314	-0.0897212	-0.0538049	-0.049237	-0.16043	-0.0522644	0.00500765	-0.0667416	0.0550214
316	0.880185	1.24799	1.37368	1.20156	0.998382	1.04326	1.12418	0.18192		316	-0.0954092	-0.0454413	-0.0462179	-0.153165	-0.053125	0.00384768	-0.0649184	0.0535053
318	0.877093	1.24095	1.36023	1.17246	0.990265	1.02955	1.11176	0.178158		318	-0.0935241	-0.0464272	-0.0506626	-0.152556	-0.0519616	0.00986517	-0.0642111	0.0544083
320	0.876323	1.2571	1.35013	1.16633	0.986925	1.03804	1.11247	0.177408		320	-0.0918555	-0.0508657	-0.0492083	-0.154128	-0.0589083	0.0135896	-0.0652293	0.0553665
322	0.868412	1.24677	1.34146	1.17529	0.969208	1.0253	1.10441	0.179843		322	-0.101099	-0.0442594	-0.0535951	-0.148491	-0.0560242	0.00766622	-0.0659671	0.0532719
324	0.858287	1.2411	1.35491	1.19937	0.960652	1.02916	1.10725	0.188315		324	-0.097542	-0.0530513	-0.0439082	-0.152952	-0.0609201	0.00082719	-0.0679244	0.0523081
326	0.856413	1.24428	1.34196	1.18075	0.95778	1.0174	1.09976	0.185615		326	-0.0935332	-0.040862	-0.0494215	-0.15133	-0.0604793	-0.00300434	-0.0664384	0.0508798
328	0.847526	1.2352	1.32705	1.18973	0.95561	1.01926	1.09573	0.183785		328	-0.0970314	-0.0436892	-0.0504798	-0.158854	-0.0608309	0.00705704	-0.0673047	0.0559951
330	0.845612	1.23231	1.33086	1.18026	0.956061	1.00604	1.09186	0.18499		330	-0.0899877	-0.0632086	-0.0484288	-0.15002	-0.0562325	0.00635071	-0.0669212	0.0515293
332	0.842413	1.23144	1.31947	1.17229	0.942486	1.0137	1.08697	0.183445		332	-0.0954464	-0.0524836	-0.0459241	-0.155142	-0.0685002	0.00940295	-0.0680155	0.0548936
334	0.829349	1.21621	1.29985	1.16998	0.954615	1.01112	1.08019	0.177919		334	-0.096059	-0.0547247	-0.0471263	-0.16209	-0.0575304	0.00844292	-0.0681813	0.05693
336	0.837306	1.21976	1.32184	1.17407	0.957649	0.996951	1.08459	0.183034		336	-0.0993156	-0.0545105	-0.044146	-0.152873	-0.0571922	0.00454554	-0.0672486	0.0535001
338	0.831603	1.23121	1.32208	1.17373	0.959844	0.997313	1.08596	0.186019		338	-0.102694	-0.0590551	-0.0578032	-0.152275	-0.0569528	0.00647	-0.070385	0.0531481
340	0.838965	1.22152	1.32768	1.15325	0.956427	1.00046	1.08305	0.182417		340	-0.0926845	-0.0606752	-0.0542682	-0.157169	-0.0652262	0.00562857	-0.0707324	0.0532666
342	0.838492	1.2159	1.30336	1.16453	0.937416	1.00114	1.07681	0.179063		342	-0.0969851	-0.0600785	-0.058647	-0.150463	-0.0643637	-0.00666191	-0.0728666	0.0477997
344	0.828472	1.21547	1.30068	1.15593	0.936649	0.990321	1.07125	0.181227		344	-0.100818	-0.0584138	-0.0530482	-0.153183	-0.0572882	0.00783656	-0.0691523	0.0538637
346	0.832139	1.21892	1.31495	1.17532	0.929416	0.985228	1.076	0.187926		346	-0.0919033	-0.0539121	-0.0603907	-0.153706	-0.0599295	0.00852086	-0.0685534	0.0530885
348	0.815568	1.19826	1.29183	1.15388	0.927093	0.988211	1.06247	0.181221		348	-0.0948283	-0.0525152	-0.0541815	-0.155999	-0.0643426	0.00668157	-0.0691975	0.0538078
350	0.814574	1.19978	1.29477	1.15751	0.935175	0.965366	1.0612	0.183808		350	-0.0912231	-0.0498703	-0.0581453	-0.156449	-0.0620359	0.0060612	-0.0686104	0.0534915
352	0.806324	1.19022	1.30168	1.15029	0.927015	0.960857	1.05606	0.187238		352	-0.0886144	-0.060448	-0.0481203	-0.156902	-0.0616203	-0.00311605	-0.0698034	0.0510133
354	0.812126	1.21902	1.29018	1.13889	0.91936	0.963484	1.05718	0.187073		354	-0.096707	-0.0577329	-0.0506345	-0.156514	-0.0617642	-0.00213411	-0.0709145	0.0517534
356	0.810935	1.18188	1.30013	1.1576	0.918544	0.963341	1.05541	0.186174		356	-0.0933612	-0.0605831	-0.0555695	-0.149378	-0.0584832	-0.00407269	-0.0702413	0.0482125
358	0.812553	1.1976	1.30228	1.14229	0.919627	0.968059	1.05707	0.186409		358	-0.0954798	-0.0613158	-0.0536796	-0.154608	-0.0659229	0.000779974	-0.0717044	0.0513002
360	0.797372	1.19082	1.30064	1.13805	0.920181	0.970084	1.05286	0.188368		360	-0.101053	-0.0622353	-0.0445693	-0.154569	-0.0612342	0.00372117	-0.06999	0.0535442
362	0.808004	1.18663	1.29975	1.13768	0.922411	0.964475	1.05316	0.184838		362	-0.0994004	-0.0533151	-0.0575823	-0.15222	-0.0669039	0.00712233	-0.0703833	0.0529409
364	0.813199	1.18581	1.27262	1.14133	0.918737	0.969701	1.05023	0.176691		364	-0.0991958	-0.0616002	-0.0529516	-0.150865	-0.0696438	-0.00472062	-0.0731629	0.0488964
366	0.796214	1.15867	1.29162	1.1463	0.916291	0.952775	1.04365	0.184911		366	-0.0976518	-0.0538803	-0.058531	-0.155041	-0.0601878	-0.000548749	-0.0709735	0.0515793
368	0.786381	1.17266	1.28815	1.10995	0.905291	0.955485	1.03632	0.186333		368	-0.0967653	-0.0591242	-0.0606481	-0.153876	-0.0680057	-0.000320122	-0.0731232	0.0505133
370	0.798911	1.182	1.28932	1.13987	0.909455	0.945925	1.04425	0.187726		370	-0.0917267	-0.0504786	-0.0576725	-0.155425	-0.0636839	-0.000148765	-0.0698559	0.0514227
372	0.795738	1.17084	1.28008	1.09564	0.890164	0.961632	1.03235	0.182076		372	-0.0938179	-0.054939	-0.0633563	-0.152503	-0.0709542	0.00969167	-0.0709797	0.0528978
374	0.779181	1.18039	1.27821	1.13553	0.900104	0.948909	1.03705	0.190485		374	-0.0898347	-0.0588232	-0.0619295	-0.158233	-0.0602898	0.00271641	-0.0710657	0.0524285
376	0.784309	1.17673	1.27962	1.13408	0.896541	0.93521	1.03442	0.19064		376	-0.104345	-0.0531246	-0.0583248	-0.1524	-0.0648755	0.00244723	-0.0717705	0.0522427
378	0.770318	1.16549	1.26344	1.12258	0.894743	0.933823	1.02507	0.187754		378	-0.0902461	-0.0546721	-0.05533	-0.151291	-0.0676749	0.00782018	-0.0685656	0.0519948
380	0.786495	1.14928	1.26206	1.12704	0.887979	0.938762	1.02527	0.181742		380	-0.0992215	-0.0595849	-0.0547502	-0.152155	-0.0661196	0.0082719	-0.0705933	0.0530732
382	0.78014	1.16123	1.2572	1.12569	0.89676	0.930236	1.02521	0.1833		382	-0.103483	-0.0587241	-0.0614237	-0.151309	-0.0628611	7.28578e-05	-0.0729545	0.0506787
384	0.771703	1.15959	1.26052	1.12456	0.896588	0.93161	1.0241	0.185938		384	-0.098177	-0.0523806	-0.051195	-0.153249	-0.0676466	-0.00176	-0.0707346	0.051083
386	0.780686	1.15461	1.25422	1.11017	0.892198	0.915971	1.01797	0.181939		386	-0.100958	-0.0555021	-0.0630021	-0.157764	-0.06333	0.00382566	-0.0727885	0.0536063
388	0.779346	1.15753	1.24514	1.09793	0.879933	0.918936	1.01314	0.180632		388	-0.112996	-0.0598875	-0.0625915	-0.155348	-0.0673441	-0.00477213	-0.0771566	0.0514676
390	0.774977	1.15255	1.25875	1.09298	0.875437	0.913458	1.01136	0.185329		390	-0.102108	-0.0608921	-0.0595475	-0.161739	-0.0643221	0.00189566	-0.0744522	0.0542613
392	0.776225	1.1539	1.22675	1.08371	0.859747	0.909489	1.00164	0.178903		392	-0.102003	-0.0572351	-0.0535872	-0.155654	-0.0675462	0.0011097	-0.0724859	0.0525712
394	0.772358	1.14228	1.22823	1.09013	0.857271	0.902578	0.998807	0.180072		394	-0.101625	-0.0597156	-0.0643303	-0.158788	-0.0736271	0.00558283	-0.0754172	0.0539838
396	0.769891	1.14358	1.24113	1.09879	0.860656	0.905001	1.00317	0.184309		396	-0.101347	-0.0584675	-0.0662405	-0.156436	-0.0609152	0.00357692	-0.0733049	0.0529745
398	0.76973	1.14079	1.22017	1.08154	0.841609	0.901023	0.992476	0.180284		398	-0.103175	-0.0640941	-0.0650621	-0.15978	-0.0725941	0.00391964	-0.0767976	0.0536915
400	0.773785	1.13671	1.22481	1.10651	0.839656	0.891403	0.995479	0.183917		400	-0.0941849	-0.0586074	-0.0598644	-0.161561	-0.0680629	0.00577881	-0.0727502	0.0545922

## Sheet: Figure 5A
Figure 5A: Peak ΔF/F				Figure 5A: Persistence
Indep. Experiment	Control	2APB		Indep. Experiment	Control	2APB
1	2.37086	1.99329		1	1.07779	0.289211
2	2.86193	1.84996		2	1.36781	0.608637
3	2.45521	2.06507		3	1.21407	0.479227
4	2.19969	1.91857		4	1.04205	0.441169
5	2.46843	1.43775		5	1.0779	0.142923
6	2.11424	1.53565		6	0.886426	0.19151
Mean	2.41173	1.80005		Mean	1.11101	0.358779
Standard Deviation	0.261883	0.255063		Standard Deviation	0.163684	0.180631
t-test p-value	0.00629818			t-test p-value	1.42903e-05
Figure 5A - ΔF/F
Control	Indep. Experiment									2APB	Indep. Experiment
Time	1	2	3	4	5	6	Mean	Standard Deviation		Time	1	2	3	4	5	6	Mean	Standard Deviation
2	0	0	0	0	0	0	0	0		2	0	0	0	0	0	0	0	0
4	0.29379	0.350384	0.28796	0.196602	0.379057	0.286	0.298966	0.0630124		4	0.304221	-0.090453	0.289656	0.136823	-0.0774288	0.0164558	0.0965458	0.175324
6	1.33556	1.71708	1.58489	1.16235	1.50458	1.31962	1.43735	0.202179		6	1.04377	0.641827	1.02184	0.850164	0.377174	0.463891	0.733111	0.283224
8	1.88297	2.44399	2.13577	1.73195	2.04578	1.77746	2.00299	0.265584		8	1.41915	1.15251	1.335	1.2006	0.731918	0.919699	1.12648	0.258358
10	2.10823	2.69526	2.32884	1.99466	2.28885	1.97801	2.23231	0.269583		10	1.6672	1.38233	1.53451	1.37964	0.944238	1.13345	1.34023	0.263645
12	2.23997	2.81446	2.41657	2.08452	2.37486	2.04194	2.32872	0.281263		12	1.82244	1.53424	1.65572	1.50794	1.0874	1.30162	1.48489	0.259876
14	2.30732	2.85615	2.4291	2.13601	2.46843	2.08784	2.38081	0.278249		14	1.927	1.62721	1.73507	1.63048	1.17203	1.37219	1.57733	0.267887
16	2.31795	2.86193	2.45521	2.157	2.43343	2.10902	2.38909	0.271027		16	1.97135	1.71597	1.81721	1.69495	1.25311	1.42076	1.64556	0.263648
18	2.32983	2.85532	2.40796	2.15537	2.44536	2.11352	2.38456	0.266401		18	1.98316	1.77305	1.85579	1.7724	1.3213	1.4879	1.69893	0.246342
20	2.37086	2.84307	2.39905	2.19969	2.45954	2.11424	2.39774	0.253952		20	1.97898	1.81545	1.92833	1.82651	1.38082	1.51279	1.74048	0.239327
22	2.33198	2.82527	2.377	2.16141	2.40736	2.10563	2.36811	0.254379		22	1.98545	1.83353	1.96527	1.85166	1.39971	1.53156	1.7612	0.240315
24	2.31531	2.83785	2.35811	2.15108	2.39098	2.09478	2.35802	0.262778		24	1.99329	1.83517	1.99901	1.87614	1.40016	1.53565	1.77324	0.248778
26	2.30384	2.81654	2.34509	2.13159	2.39526	2.05111	2.34057	0.267722		26	1.95956	1.84119	2.0145	1.89456	1.39554	1.51329	1.76977	0.253933
28	2.30229	2.75064	2.32741	2.09473	2.37388	2.0276	2.31276	0.254815		28	1.95151	1.83495	2.02562	1.91119	1.42821	1.51043	1.77699	0.247526
30	2.24914	2.7646	2.32923	2.07606	2.34719	2.0093	2.29592	0.266862		30	1.95437	1.84067	2.03442	1.91857	1.43775	1.50548	1.78188	0.249198
32	2.23914	2.67741	2.26151	2.06644	2.32659	1.97623	2.25789	0.243747		32	1.90296	1.82139	2.03643	1.9084	1.42231	1.48326	1.76246	0.250292
34	2.19629	2.67043	2.24814	2.05406	2.3402	1.9624	2.24525	0.248499		34	1.89998	1.84996	2.02501	1.90535	1.42865	1.48083	1.76496	0.247639
36	2.17104	2.62995	2.23189	2.03553	2.30348	1.93693	2.21814	0.241539		36	1.85662	1.82398	2.02855	1.89715	1.42083	1.45589	1.74717	0.249354
38	2.13048	2.60948	2.2063	2.00491	2.27224	1.91673	2.19002	0.243092		38	1.85148	1.81847	2.05084	1.89015	1.39005	1.45165	1.74211	0.262044
40	2.13037	2.5851	2.16232	1.98278	2.24961	1.87924	2.1649	0.244833		40	1.81564	1.7624	2.04092	1.87483	1.41478	1.45173	1.72672	0.246074
42	2.07243	2.5305	2.14106	1.94896	2.20036	1.87695	2.12838	0.23047		42	1.82429	1.76233	2.06507	1.86299	1.3753	1.41543	1.71757	0.269716
44	2.08475	2.53188	2.14392	1.91116	2.19163	1.8511	2.11907	0.241873		44	1.83474	1.77246	2.01988	1.87269	1.41603	1.40846	1.72071	0.252434
46	1.99039	2.49679	2.09639	1.92456	2.17616	1.82245	2.08446	0.237333		46	1.77264	1.75195	2.01679	1.84767	1.38708	1.41311	1.69821	0.249135
48	2.00373	2.48685	2.06635	1.89819	2.12739	1.80008	2.06377	0.238162		48	1.75716	1.755	2.01286	1.83776	1.35351	1.36879	1.68085	0.264842
50	1.99337	2.4563	2.04976	1.89123	2.13412	1.77047	2.04921	0.236097		50	1.74024	1.73608	1.96651	1.84326	1.35336	1.34633	1.66429	0.257707
52	1.98074	2.42032	2.02898	1.87733	2.11502	1.72867	2.02518	0.234937		52	1.74548	1.74136	1.98171	1.83756	1.3461	1.32939	1.6636	0.267099
54	1.94423	2.40684	2.00453	1.84363	2.07493	1.73661	2.00179	0.231549		54	1.74956	1.73401	1.9787	1.82406	1.3377	1.33988	1.66065	0.263945
56	1.94174	2.39777	1.97989	1.82909	2.05049	1.7074	1.9844	0.235768		56	1.72582	1.72601	1.97787	1.79793	1.33017	1.29523	1.64217	0.271547
58	1.93948	2.38424	1.96631	1.82016	2.03485	1.68717	1.97203	0.236293		58	1.71736	1.69176	1.97624	1.82337	1.31684	1.27867	1.63404	0.279332
60	1.8967	2.38156	1.98864	1.76603	2.00858	1.69732	1.95647	0.241435		60	1.70704	1.71795	1.95886	1.82051	1.29582	1.27247	1.62877	0.281997
62	1.89563	2.35725	1.96192	1.76963	2.01843	1.65834	1.94353	0.241237		62	1.65953	1.70083	1.97589	1.76516	1.28421	1.25464	1.60671	0.283199
64	1.88445	2.32164	1.95422	1.76948	2.00073	1.65701	1.93126	0.228616		64	1.66703	1.67384	1.97397	1.80406	1.25139	1.26245	1.60546	0.292137
66	1.84437	2.31666	1.93773	1.73497	1.98044	1.6311	1.90754	0.238241		66	1.62708	1.65356	1.93367	1.76056	1.23274	1.22804	1.57261	0.286163
68	1.85626	2.29818	1.90441	1.72548	1.94465	1.61705	1.89101	0.233458		68	1.61208	1.6571	1.8936	1.72044	1.21174	1.20333	1.54971	0.281795
70	1.84497	2.27792	1.89431	1.72578	1.97428	1.61307	1.88839	0.229465		70	1.58536	1.65256	1.93329	1.72315	1.21043	1.19149	1.54938	0.294107
72	1.83529	2.28093	1.90562	1.7147	1.92269	1.60522	1.87741	0.231523		72	1.60446	1.64056	1.93021	1.71825	1.17594	1.18755	1.54283	0.301668
74	1.81765	2.25613	1.89426	1.72222	1.89683	1.57722	1.86072	0.228116		74	1.59062	1.62954	1.9256	1.72495	1.18953	1.18185	1.54035	0.298186
76	1.81834	2.24707	1.87806	1.71416	1.87993	1.56554	1.85052	0.227909		76	1.56452	1.62794	1.88577	1.71151	1.16978	1.18445	1.52399	0.289569
78	1.81281	2.25628	1.87047	1.68859	1.8745	1.57037	1.8455	0.233062		78	1.5565	1.59275	1.88258	1.67381	1.14132	1.17335	1.50339	0.291085
80	1.78243	2.22205	1.8398	1.68119	1.8799	1.56286	1.82804	0.224514		80	1.54037	1.60655	1.86221	1.6995	1.14976	1.15083	1.50154	0.292763
82	1.78781	2.19441	1.83534	1.66513	1.87391	1.53454	1.81519	0.223468		82	1.54195	1.59813	1.87262	1.67135	1.13555	1.13019	1.49163	0.299584
84	1.76552	2.19746	1.81809	1.66701	1.8368	1.52332	1.80137	0.225862		84	1.5397	1.5853	1.86855	1.67182	1.13901	1.12504	1.48824	0.298087
86	1.74409	2.2127	1.82331	1.65227	1.81063	1.50151	1.79075	0.238543		86	1.52066	1.57114	1.84475	1.67392	1.11831	1.09858	1.47123	0.302141
88	1.75288	2.19545	1.83443	1.64228	1.8086	1.51618	1.79164	0.230161		88	1.49324	1.56637	1.83338	1.64493	1.08315	1.09432	1.45256	0.303788
90	1.74246	2.16688	1.78822	1.62649	1.76739	1.49366	1.76418	0.225993		90	1.49234	1.57085	1.81771	1.63796	1.07366	1.06781	1.44339	0.30802
92	1.74636	2.16734	1.77249	1.63387	1.8155	1.47572	1.76855	0.230494		92	1.48154	1.53975	1.82075	1.61558	1.06862	1.0617	1.43132	0.305959
94	1.74666	2.15938	1.77216	1.6056	1.77894	1.49367	1.7594	0.22581		94	1.46746	1.54372	1.7947	1.63527	1.05762	1.0469	1.42428	0.30813
96	1.73096	2.13001	1.76359	1.61571	1.7555	1.48199	1.74629	0.216688		96	1.48018	1.51889	1.77569	1.59751	1.04327	1.05002	1.41093	0.299914
98	1.72776	2.14328	1.74621	1.61249	1.76086	1.4815	1.74535	0.221887		98	1.46749	1.52645	1.77974	1.58527	1.03067	1.02789	1.40292	0.30786
100	1.69902	2.12702	1.73515	1.5721	1.7473	1.46751	1.72468	0.224756		100	1.44078	1.49674	1.74361	1.58042	1.00121	1.02838	1.38186	0.302258
102	1.71903	2.10763	1.73238	1.57619	1.73166	1.44893	1.7193	0.221223		102	1.43828	1.49382	1.74976	1.57076	0.975508	1.01454	1.37378	0.3119
104	1.70843	2.09558	1.73756	1.57719	1.72657	1.44603	1.71523	0.217655		104	1.43264	1.49805	1.7114	1.54358	0.975308	0.995	1.35933	0.304213
106	1.69055	2.10561	1.73012	1.57257	1.72745	1.42013	1.70774	0.228242		106	1.41182	1.48261	1.7058	1.53406	0.953956	0.97983	1.34468	0.308409
108	1.67839	2.06602	1.72864	1.56611	1.69423	1.43248	1.69431	0.211941		108	1.39421	1.47743	1.70804	1.54067	0.942182	0.986555	1.34151	0.31007
110	1.64838	2.05265	1.72599	1.54681	1.66352	1.42388	1.67687	0.212383		110	1.34812	1.47745	1.67692	1.53868	0.924074	0.960753	1.321	0.311962
112	1.657	2.06596	1.71962	1.55784	1.6924	1.40938	1.6837	0.218766		112	1.38836	1.46242	1.66349	1.52982	0.907234	0.956048	1.31789	0.312977
114	1.66233	2.04933	1.71316	1.56608	1.70753	1.40594	1.68406	0.212869		114	1.37767	1.44474	1.65818	1.51993	0.899753	0.929314	1.30493	0.316576
116	1.65291	2.05971	1.67612	1.52857	1.67768	1.40394	1.66649	0.220443		116	1.38536	1.41889	1.63983	1.49518	0.881909	0.933787	1.29249	0.31099
118	1.62626	2.02992	1.66979	1.5445	1.67667	1.38034	1.65458	0.21435		118	1.35338	1.44318	1.61945	1.48334	0.875933	0.924234	1.28325	0.309308
120	1.62161	2.01968	1.69261	1.52666	1.65153	1.3791	1.64853	0.213484		120	1.35	1.44204	1.60252	1.47383	0.852442	0.915259	1.27268	0.312495
122	1.62817	2.00548	1.66267	1.51887	1.64452	1.3669	1.63777	0.211411		122	1.32369	1.40734	1.59892	1.47254	0.840103	0.901179	1.2573	0.313313
124	1.62878	1.99398	1.68658	1.49926	1.62237	1.3506	1.63026	0.214896		124	1.2887	1.41553	1.56989	1.43651	0.820345	0.896974	1.23799	0.308019
126	1.62697	1.98858	1.66476	1.49572	1.63472	1.36103	1.62863	0.20985		126	1.29643	1.39181	1.53905	1.4415	0.806374	0.889501	1.22744	0.305352
128	1.61819	2.00715	1.65932	1.50034	1.59611	1.32457	1.61761	0.225198		128	1.27764	1.39322	1.53965	1.41481	0.793864	0.863595	1.2138	0.310431
130	1.60016	1.98106	1.64381	1.47452	1.59003	1.32212	1.60195	0.219165		130	1.24946	1.38542	1.52106	1.42332	0.79314	0.841713	1.20235	0.311015
132	1.59423	2.00541	1.64965	1.48399	1.57288	1.33086	1.60617	0.225059		132	1.26688	1.35612	1.49844	1.40316	0.778207	0.848464	1.19188	0.303407
134	1.59036	1.96819	1.64877	1.47413	1.58108	1.33509	1.5996	0.211857		134	1.23967	1.37935	1.48272	1.40626	0.766382	0.834746	1.18485	0.308634
136	1.57976	1.97145	1.63189	1.44975	1.58072	1.31696	1.58842	0.219842		136	1.21308	1.34799	1.47056	1.37548	0.758866	0.812211	1.16303	0.304253
138	1.57961	1.92932	1.62843	1.45646	1.56554	1.30529	1.57744	0.207494		138	1.21689	1.35121	1.46034	1.36322	0.724064	0.816379	1.15535	0.309609
140	1.54159	1.94956	1.61557	1.46625	1.54578	1.29241	1.56853	0.216955		140	1.18669	1.33224	1.44905	1.35754	0.722475	0.792823	1.14014	0.308814
142	1.54426	1.92083	1.61416	1.43639	1.53589	1.29022	1.55696	0.210698		142	1.21217	1.31556	1.42697	1.34425	0.697044	0.78112	1.12952	0.311269
144	1.55184	1.92305	1.60402	1.43179	1.51567	1.27485	1.5502	0.215845		144	1.20276	1.32283	1.3983	1.32162	0.671015	0.771302	1.11464	0.312761
146	1.55496	1.90932	1.60474	1.42683	1.52849	1.26407	1.54807	0.214242		146	1.17662	1.33488	1.39836	1.34622	0.673157	0.782383	1.11861	0.313588
148	1.53818	1.92653	1.58112	1.42004	1.48443	1.26195	1.53537	0.221703		148	1.16639	1.30331	1.38194	1.32663	0.669177	0.748375	1.0993	0.311717
150	1.53521	1.88729	1.58616	1.41733	1.48587	1.26611	1.52966	0.20742		150	1.15087	1.30707	1.34852	1.30672	0.663281	0.743834	1.08672	0.305445
152	1.50509	1.88555	1.57144	1.41592	1.48291	1.28076	1.52361	0.202909		152	1.12503	1.29928	1.35923	1.2936	0.650427	0.736556	1.07735	0.308595
154	1.49487	1.87235	1.57649	1.42572	1.46117	1.25231	1.51382	0.20579		154	1.14049	1.28531	1.3294	1.29124	0.638627	0.725219	1.06838	0.307408
156	1.48648	1.87013	1.55207	1.41274	1.44726	1.24983	1.50309	0.20631		156	1.13389	1.26713	1.31854	1.25101	0.624516	0.718939	1.05234	0.302426
158	1.46081	1.86702	1.54612	1.40158	1.43944	1.2467	1.49361	0.20767		158	1.10287	1.26595	1.2885	1.24554	0.618189	0.701621	1.03711	0.300459
160	1.46414	1.84691	1.55316	1.38556	1.43711	1.23719	1.48735	0.204751		160	1.09087	1.24464	1.2795	1.2517	0.592677	0.672123	1.02192	0.309874
162	1.48064	1.82923	1.54313	1.3835	1.41612	1.23163	1.48071	0.200511		162	1.04285	1.24692	1.26738	1.23956	0.586135	0.680967	1.01064	0.304655
164	1.48652	1.8418	1.52988	1.37902	1.42596	1.22868	1.48198	0.204786		164	1.0493	1.24568	1.26115	1.21222	0.588813	0.662656	1.0033	0.302929
166	1.48461	1.8525	1.52996	1.3785	1.40983	1.20772	1.47719	0.214749		166	1.03	1.22328	1.23344	1.19635	0.577628	0.64681	0.984583	0.298501
168	1.45278	1.82327	1.52286	1.36106	1.39436	1.19729	1.4586	0.209319		168	1.03056	1.23646	1.2026	1.20417	0.557579	0.644234	0.979268	0.303087
170	1.44634	1.82608	1.51051	1.36215	1.39505	1.17819	1.45305	0.214322		170	1.02224	1.22397	1.20677	1.19072	0.55506	0.630553	0.971553	0.303115
172	1.45821	1.80164	1.4977	1.35816	1.38491	1.20261	1.45054	0.199931		172	0.990581	1.22355	1.17571	1.16386	0.539217	0.624974	0.952984	0.299163
174	1.45369	1.80366	1.51772	1.34944	1.37811	1.18448	1.44785	0.207569		174	1.00239	1.19504	1.18218	1.17681	0.523734	0.60905	0.948201	0.30531
176	1.43471	1.78403	1.51609	1.34296	1.36072	1.19355	1.43868	0.200302		176	0.993178	1.18861	1.15744	1.15365	0.513937	0.601456	0.934712	0.301176
178	1.40944	1.76915	1.52388	1.3516	1.38313	1.1629	1.43335	0.201929		178	0.972538	1.17433	1.15677	1.14216	0.516354	0.591069	0.925537	0.297927
180	1.43497	1.76393	1.4907	1.34352	1.3332	1.15707	1.42056	0.202991		180	0.982649	1.18078	1.11381	1.127	0.495317	0.590788	0.915057	0.296962
182	1.4082	1.76508	1.48384	1.34924	1.34017	1.15851	1.4175	0.201501		182	0.949622	1.16918	1.13329	1.12874	0.478829	0.584734	0.907397	0.302691
184	1.41267	1.76363	1.49252	1.31254	1.34583	1.14775	1.41249	0.206993		184	0.958582	1.15565	1.11562	1.10833	0.477817	0.581063	0.89951	0.296189
186	1.39417	1.75373	1.50542	1.32273	1.31449	1.16075	1.40855	0.203154		186	0.941573	1.13401	1.09266	1.11206	0.466007	0.560096	0.884401	0.296985
188	1.40966	1.76031	1.49763	1.32298	1.3005	1.14782	1.40648	0.209103		188	0.908254	1.11874	1.0735	1.09855	0.468686	0.576057	0.873965	0.284375
190	1.40199	1.73528	1.48141	1.32295	1.30691	1.14998	1.39975	0.198069		190	0.903956	1.12396	1.06772	1.07776	0.453721	0.54062	0.861291	0.292996
192	1.38496	1.72967	1.46993	1.30204	1.29229	1.13414	1.38551	0.202195		192	0.911177	1.09583	1.04852	1.06934	0.459031	0.541358	0.854208	0.282737
194	1.38569	1.74315	1.46338	1.30452	1.30041	1.14037	1.38959	0.203845		194	0.91167	1.11293	1.02028	1.05566	0.438826	0.534993	0.845726	0.287197
196	1.39621	1.72621	1.45605	1.2909	1.28663	1.13362	1.3816	0.20162		196	0.885162	1.08565	1.02731	1.05842	0.434229	0.534517	0.837547	0.283939
198	1.37577	1.70934	1.44547	1.28364	1.26517	1.12034	1.36662	0.200792		198	0.887883	1.07297	1.01948	1.05153	0.439823	0.524465	0.832691	0.280324
200	1.37487	1.71808	1.43783	1.30645	1.2588	1.11473	1.36846	0.203635		200	0.855802	1.0755	1.01997	1.00604	0.419498	0.508339	0.814192	0.28231
202	1.36795	1.69597	1.44525	1.28241	1.27911	1.10908	1.36329	0.197821		202	0.867395	1.05351	1.00469	1.01714	0.425821	0.522103	0.81511	0.273395
204	1.35647	1.6846	1.43925	1.27729	1.26875	1.12327	1.35827	0.191232		204	0.858072	1.05381	0.980248	0.99773	0.406653	0.508532	0.800841	0.275337
206	1.36219	1.70254	1.45	1.28535	1.25732	1.10184	1.35987	0.204061		206	0.831131	1.05206	0.969011	0.984953	0.392573	0.489044	0.786462	0.278878
208	1.34001	1.68459	1.43637	1.26269	1.26104	1.10756	1.34871	0.196882		208	0.817317	1.03193	0.950207	0.959782	0.398657	0.493841	0.775289	0.26583
210	1.33991	1.66983	1.44174	1.28847	1.24524	1.09714	1.34706	0.194656		210	0.815859	1.03555	0.9339	0.962456	0.393947	0.486487	0.771367	0.267697
212	1.32548	1.6613	1.43302	1.23962	1.24647	1.08835	1.33237	0.196928		212	0.786851	1.04186	0.929236	0.959558	0.394246	0.476449	0.7647	0.269322
214	1.33573	1.65952	1.41785	1.24087	1.22581	1.09292	1.32878	0.19562		214	0.770476	1.0253	0.924841	0.941961	0.389356	0.479148	0.75518	0.263397
216	1.32807	1.66142	1.41301	1.23985	1.22032	1.07807	1.32346	0.200052		216	0.776189	1.00026	0.9231	0.930692	0.383596	0.456054	0.744982	0.263224
218	1.33488	1.66392	1.43001	1.24858	1.23066	1.06932	1.32956	0.202967		218	0.749262	0.978352	0.911854	0.923669	0.367712	0.445954	0.729467	0.262512
220	1.31582	1.65423	1.40617	1.24664	1.21767	1.07019	1.31845	0.198694		220	0.742051	0.964461	0.903824	0.918291	0.358198	0.445818	0.722107	0.260541
222	1.32434	1.63856	1.41285	1.2373	1.21454	1.07065	1.31637	0.195027		222	0.726869	0.962136	0.905935	0.912839	0.361245	0.441427	0.718408	0.259511
224	1.31928	1.64395	1.41243	1.24617	1.20381	1.04534	1.31183	0.203705		224	0.730822	0.96986	0.877416	0.873274	0.355523	0.447455	0.709058	0.251883
226	1.29237	1.64385	1.40281	1.24143	1.19725	1.04278	1.30341	0.204419		226	0.723433	0.958531	0.869774	0.88216	0.344482	0.432364	0.701791	0.255889
228	1.31049	1.64617	1.39663	1.22492	1.21975	1.05628	1.30904	0.200134		228	0.714591	0.961834	0.864384	0.868756	0.348529	0.43705	0.69919	0.25177
230	1.28731	1.62428	1.39302	1.2245	1.20323	1.04174	1.29568	0.197798		230	0.700025	0.944314	0.851182	0.850326	0.338642	0.422641	0.684522	0.249485
232	1.29609	1.61539	1.37804	1.21565	1.20086	1.03951	1.29092	0.194873		232	0.682818	0.943996	0.844034	0.84957	0.346609	0.417906	0.680822	0.247063
234	1.28192	1.61714	1.38436	1.21887	1.19053	1.0363	1.28819	0.197629		234	0.663274	0.941102	0.827321	0.837712	0.340933	0.411762	0.670351	0.245516
236	1.26129	1.59629	1.37385	1.20935	1.16863	1.03234	1.27362	0.193743		236	0.651975	0.93312	0.823817	0.831263	0.334075	0.396444	0.661782	0.247587
238	1.2822	1.61781	1.39402	1.22282	1.18286	1.02821	1.28799	0.201415		238	0.645365	0.906402	0.824729	0.830448	0.320165	0.392037	0.653191	0.24663
240	1.27916	1.5792	1.37701	1.21683	1.1665	1.02915	1.27464	0.188977		240	0.649202	0.905638	0.802568	0.82061	0.320757	0.394847	0.648937	0.241343
242	1.27734	1.59524	1.38125	1.1966	1.1677	1.0236	1.27362	0.19733		242	0.612998	0.905594	0.793257	0.806544	0.321041	0.401125	0.640093	0.237188
244	1.29141	1.59273	1.37087	1.2098	1.18108	1.02338	1.27821	0.193255		244	0.624158	0.890129	0.790195	0.795169	0.316633	0.377008	0.632215	0.237831
246	1.28022	1.59949	1.3924	1.18727	1.17138	1.01599	1.27446	0.202296		246	0.599586	0.872576	0.783562	0.787372	0.31027	0.368972	0.620389	0.235764
248	1.26388	1.58315	1.36773	1.19193	1.15686	1.01429	1.26297	0.195775		248	0.60422	0.883076	0.75572	0.777437	0.294294	0.377821	0.615428	0.235489
250	1.25447	1.56889	1.3635	1.18931	1.15622	1.01797	1.25839	0.189992		250	0.593667	0.858229	0.782976	0.759919	0.301919	0.366295	0.610501	0.23177
252	1.25713	1.57117	1.3589	1.19397	1.16395	1.01264	1.25963	0.190468		252	0.587628	0.868917	0.757391	0.759192	0.287688	0.354844	0.60261	0.23672
254	1.25708	1.57383	1.34056	1.17714	1.1783	0.998913	1.2543	0.193134		254	0.572866	0.845179	0.737267	0.749274	0.296453	0.355854	0.592816	0.225128
256	1.26848	1.58302	1.34435	1.18251	1.1736	0.999841	1.25863	0.196302		256	0.57149	0.850178	0.75228	0.752011	0.29047	0.360219	0.596108	0.229308
258	1.24558	1.54295	1.35269	1.17815	1.15283	1.00947	1.24695	0.183732		258	0.578632	0.835108	0.748001	0.737687	0.267837	0.350971	0.586373	0.231442
260	1.25444	1.54344	1.35712	1.17539	1.14269	0.988681	1.24363	0.19117		260	0.564087	0.832922	0.744774	0.723352	0.274203	0.34623	0.580928	0.22807
262	1.25743	1.53476	1.34223	1.16231	1.16278	0.985952	1.24091	0.186639		262	0.560267	0.842767	0.736223	0.718753	0.276761	0.33429	0.578177	0.230391
264	1.23642	1.55387	1.33148	1.16425	1.1501	0.970081	1.23437	0.196663		264	0.551991	0.811925	0.722397	0.707532	0.270203	0.334825	0.566479	0.221857
266	1.25437	1.54309	1.32239	1.16769	1.15806	0.983038	1.23811	0.188047		266	0.536673	0.811954	0.715149	0.685983	0.273791	0.341376	0.560821	0.216183
268	1.21722	1.53376	1.33926	1.13955	1.13535	0.974478	1.22327	0.193147		268	0.53424	0.813065	0.710073	0.694632	0.253271	0.334767	0.556675	0.223651
270	1.22567	1.51857	1.33524	1.16009	1.14385	0.966594	1.225	0.18757		270	0.533831	0.807216	0.693363	0.699417	0.255334	0.310742	0.549984	0.22511
272	1.22373	1.51312	1.32611	1.13546	1.14337	0.961419	1.2172	0.188166		272	0.522605	0.798243	0.700259	0.676131	0.252345	0.311295	0.54348	0.221894
274	1.2231	1.48905	1.32513	1.14594	1.14931	0.989492	1.22034	0.171503		274	0.515182	0.799317	0.6843	0.690013	0.252049	0.301151	0.540335	0.224121
276	1.24174	1.52169	1.30852	1.15557	1.14376	0.970478	1.22363	0.185187		276	0.517163	0.785355	0.686878	0.66793	0.251913	0.302743	0.53533	0.218089
278	1.22326	1.51021	1.32818	1.12356	1.13714	0.97226	1.21577	0.186209		278	0.506567	0.788087	0.683252	0.657738	0.241858	0.308049	0.530925	0.218744
280	1.20435	1.49152	1.31723	1.1238	1.13781	0.955922	1.2051	0.183214		280	0.496898	0.770068	0.677184	0.655627	0.246338	0.300317	0.524406	0.214105
282	1.22057	1.5	1.30826	1.1422	1.12985	0.960632	1.21025	0.182796		282	0.512353	0.770429	0.657729	0.645182	0.227904	0.308434	0.520339	0.213304
284	1.20937	1.50002	1.29542	1.12822	1.13856	0.948646	1.20337	0.185065		284	0.49517	0.767699	0.663822	0.639409	0.244778	0.304635	0.519252	0.209304
286	1.19391	1.48438	1.30481	1.11436	1.1185	0.947086	1.19384	0.184178		286	0.481238	0.743431	0.664661	0.633061	0.238657	0.299179	0.510038	0.206133
288	1.18844	1.48917	1.31034	1.14214	1.13688	0.947475	1.20241	0.182752		288	0.48836	0.740577	0.650289	0.61809	0.232369	0.27515	0.500806	0.208194
290	1.20184	1.4917	1.29794	1.12899	1.10307	0.926861	1.19174	0.191477		290	0.457167	0.75519	0.64658	0.619059	0.232995	0.283757	0.499125	0.210079
292	1.18476	1.48737	1.2933	1.12441	1.10497	0.937275	1.18868	0.186825		292	0.469587	0.737555	0.642835	0.616454	0.223904	0.268608	0.493157	0.210148
294	1.18924	1.49007	1.30225	1.13875	1.10613	0.914904	1.19022	0.193899		294	0.460287	0.73913	0.63733	0.611116	0.212735	0.262216	0.487136	0.213558
296	1.17397	1.47817	1.28878	1.11453	1.1025	0.913334	1.17855	0.190874		296	0.45223	0.736001	0.621505	0.608451	0.222249	0.275829	0.486044	0.205297
298	1.17772	1.50097	1.29116	1.09693	1.11092	0.935439	1.18552	0.193227		298	0.464017	0.725406	0.628285	0.595003	0.210035	0.255765	0.479752	0.209215
300	1.18129	1.47107	1.29924	1.1035	1.11549	0.930362	1.18349	0.185042		300	0.448115	0.725889	0.624671	0.596713	0.212756	0.254238	0.477064	0.208981
302	1.1579	1.48398	1.30165	1.10944	1.13194	0.93144	1.18606	0.187905		302	0.436856	0.71933	0.614207	0.58487	0.211431	0.259004	0.47095	0.204268
304	1.17586	1.46743	1.29398	1.10672	1.11002	0.935916	1.18165	0.181908		304	0.423766	0.713561	0.610941	0.570412	0.198148	0.255532	0.46206	0.205391
306	1.17919	1.47774	1.28741	1.10281	1.12384	0.92223	1.1822	0.187465		306	0.427928	0.708898	0.600006	0.566116	0.19178	0.230672	0.454233	0.20889
308	1.16656	1.46228	1.30048	1.11387	1.09312	0.913459	1.17496	0.18825		308	0.414021	0.697431	0.596661	0.563438	0.189204	0.244939	0.450949	0.203447
310	1.16471	1.44204	1.28103	1.10047	1.11711	0.903694	1.16818	0.181601		310	0.400923	0.696548	0.580638	0.555257	0.196304	0.252487	0.447026	0.197312
312	1.15842	1.45667	1.27572	1.09169	1.11557	0.906029	1.16735	0.185592		312	0.410935	0.703744	0.588346	0.552526	0.194709	0.239279	0.448257	0.202545
314	1.14332	1.44313	1.28668	1.09717	1.11236	0.908586	1.16521	0.182073		314	0.416515	0.693339	0.567788	0.541669	0.194748	0.225816	0.439979	0.198707
316	1.13206	1.45296	1.27859	1.11955	1.09239	0.89432	1.16165	0.188387		316	0.419851	0.687271	0.564651	0.552792	0.183869	0.22322	0.438609	0.201194
318	1.15523	1.45628	1.27757	1.09639	1.1008	0.91152	1.1663	0.184759		318	0.403858	0.680776	0.552881	0.533735	0.194855	0.220847	0.431159	0.194146
320	1.13363	1.4484	1.26701	1.11901	1.10248	0.896062	1.1611	0.184373		320	0.398525	0.683736	0.549123	0.536899	0.187243	0.216562	0.428681	0.19772
322	1.13127	1.43308	1.26639	1.09323	1.09404	0.898813	1.1528	0.180795		322	0.39319	0.681298	0.546761	0.52376	0.17929	0.215469	0.423295	0.197757
324	1.12891	1.44203	1.2632	1.09106	1.09714	0.892002	1.15239	0.185114		324	0.36402	0.664014	0.553164	0.516109	0.173574	0.210018	0.413483	0.197084
326	1.12479	1.438	1.23874	1.08353	1.11654	0.900373	1.15033	0.178496		326	0.383202	0.659795	0.548022	0.522177	0.179208	0.220622	0.418838	0.191525
328	1.12813	1.42626	1.25715	1.08907	1.10203	0.888339	1.1485	0.180414		328	0.373827	0.658975	0.549431	0.521925	0.179652	0.213996	0.416301	0.193135
330	1.13109	1.4194	1.23401	1.078	1.10816	0.895677	1.14439	0.17402		330	0.370264	0.652451	0.548171	0.508783	0.179602	0.204647	0.410653	0.192074
332	1.10815	1.42175	1.26238	1.08648	1.09423	0.883316	1.14272	0.182304		332	0.3664	0.657611	0.535631	0.488781	0.180752	0.215811	0.407498	0.187312
334	1.1122	1.4276	1.25784	1.08424	1.08913	0.884871	1.14264	0.183368		334	0.355182	0.647224	0.525291	0.495507	0.179964	0.217106	0.403379	0.184253
336	1.1137	1.41967	1.24639	1.08719	1.09744	0.890713	1.14252	0.177162		336	0.3548	0.6511	0.545318	0.4855	0.171676	0.215849	0.40404	0.189456
338	1.10403	1.40412	1.24354	1.06931	1.09244	0.877462	1.13182	0.177516		338	0.355419	0.650468	0.52979	0.483828	0.166339	0.199618	0.397577	0.191473
340	1.10033	1.4183	1.24237	1.0834	1.10963	0.869798	1.1373	0.182535		340	0.342838	0.636894	0.524425	0.480137	0.17726	0.195903	0.39291	0.185611
342	1.10298	1.3997	1.24276	1.07882	1.09275	0.880501	1.13292	0.174578		342	0.354652	0.634207	0.513904	0.47478	0.17379	0.200912	0.392041	0.182155
344	1.09009	1.38797	1.22088	1.06593	1.07392	0.879973	1.11979	0.170609		344	0.328878	0.635186	0.531339	0.468813	0.17536	0.19279	0.388728	0.187079
346	1.11858	1.38384	1.22576	1.05785	1.09791	0.869478	1.12557	0.171885		346	0.332903	0.629899	0.517288	0.469457	0.161012	0.18597	0.382755	0.188189
348	1.10476	1.40371	1.23242	1.06357	1.0702	0.872466	1.12452	0.178985		348	0.328035	0.622283	0.506595	0.462746	0.154392	0.194605	0.378109	0.184132
350	1.09252	1.39028	1.22727	1.06486	1.10152	0.880996	1.12624	0.170637		350	0.321563	0.61909	0.510889	0.456555	0.159448	0.198886	0.377739	0.181652
352	1.10452	1.37162	1.22206	1.05127	1.08785	0.867672	1.1175	0.169326		352	0.333935	0.628597	0.504479	0.465902	0.162665	0.200031	0.382601	0.182416
354	1.08749	1.36023	1.21086	1.04179	1.07161	0.880235	1.1087	0.162607		354	0.319635	0.61459	0.491463	0.463736	0.164158	0.191652	0.374206	0.178871
356	1.08991	1.36284	1.20213	1.04378	1.08588	0.872995	1.10959	0.163681		356	0.310911	0.621212	0.481351	0.435413	0.157289	0.191587	0.366294	0.179037
358	1.09237	1.37409	1.22083	1.0447	1.11225	0.874727	1.11983	0.168154		358	0.296515	0.609224	0.48528	0.422324	0.156436	0.18432	0.359017	0.177774
360	1.07779	1.36781	1.21407	1.04205	1.0779	0.886426	1.11101	0.163684		360	0.289211	0.608637	0.479227	0.441169	0.142923	0.19151	0.358779	0.180631
362	1.09158	1.37365	1.22248	1.05103	1.07152	0.876535	1.11447	0.168432		362	0.282021	0.607739	0.488806	0.432013	0.141371	0.188694	0.356774	0.182381
364	1.09669	1.37351	1.22015	1.05404	1.07298	0.886939	1.11738	0.164728		364	0.279582	0.578982	0.484361	0.427923	0.14571	0.182956	0.349919	0.173871
366	1.09495	1.36824	1.2174	1.03951	1.04075	0.866091	1.10449	0.17177		366	0.28521	0.590801	0.460225	0.425718	0.156984	0.178081	0.349503	0.171391
368	1.06833	1.37832	1.21632	1.02236	1.06612	0.855089	1.10109	0.178406		368	0.287713	0.577916	0.461154	0.420667	0.152694	0.173046	0.345532	0.169291
370	1.08647	1.3347	1.20767	1.02977	1.04897	0.87088	1.09641	0.159256		370	0.284415	0.580486	0.464359	0.412354	0.156017	0.172091	0.344954	0.169422
372	1.07452	1.34424	1.21278	1.02866	1.06021	0.85459	1.09583	0.167222		372	0.270654	0.593888	0.465665	0.40909	0.140886	0.164698	0.340813	0.179001
374	1.07429	1.34564	1.19399	1.04177	1.03646	0.854442	1.0911	0.16558		374	0.283768	0.589524	0.451321	0.428033	0.144854	0.168624	0.344354	0.174874
376	1.08418	1.33627	1.20996	1.01596	1.03378	0.85451	1.08911	0.166834		376	0.280547	0.585959	0.447005	0.411483	0.152266	0.155911	0.338862	0.173041
378	1.06369	1.34129	1.19035	1.01597	1.0502	0.843878	1.08423	0.168137		378	0.276302	0.570677	0.455038	0.40885	0.158033	0.157348	0.337708	0.168337
380	1.08603	1.33686	1.20971	1.03034	1.04773	0.855771	1.09441	0.164548		380	0.269795	0.572114	0.449833	0.409593	0.133854	0.153053	0.331374	0.174764
382	1.06625	1.34241	1.20061	0.994298	1.0531	0.843635	1.08338	0.171734		382	0.258422	0.574241	0.436101	0.396391	0.144666	0.157622	0.327907	0.169988
384	1.08847	1.33577	1.19491	1.00792	1.0386	0.855888	1.08693	0.164646		384	0.253996	0.553643	0.448137	0.407268	0.131885	0.158293	0.325537	0.169902
386	1.0762	1.33334	1.21081	1.00326	1.04785	0.840585	1.08534	0.170516		386	0.259211	0.553061	0.440122	0.398763	0.14034	0.165572	0.326178	0.164038
388	1.05336	1.31653	1.19816	1.00065	1.0475	0.845596	1.07697	0.163008		388	0.255923	0.553831	0.426566	0.386136	0.146252	0.147379	0.319348	0.16401
390	1.05531	1.31645	1.20803	0.996899	1.0543	0.846528	1.07959	0.164308		390	0.263274	0.562304	0.436417	0.380413	0.139459	0.155857	0.322954	0.166504
392	1.03875	1.32847	1.20749	0.999543	1.04979	0.840433	1.07741	0.169959		392	0.2541	0.550316	0.431087	0.376788	0.144589	0.154901	0.31863	0.161845
394	1.03914	1.33297	1.18194	0.979794	1.04422	0.837482	1.06926	0.170588		394	0.252359	0.53808	0.426682	0.376151	0.133819	0.167438	0.315755	0.157796
396	1.04999	1.31208	1.18081	0.983749	1.01609	0.826806	1.06159	0.16754		396	0.254668	0.520905	0.412849	0.375904	0.139981	0.147395	0.308617	0.153492
398	1.03433	1.30085	1.19526	0.990923	1.03025	0.835534	1.06452	0.16302		398	0.253974	0.538428	0.416535	0.371062	0.131842	0.148759	0.3101	0.160084
400	1.04592	1.30495	1.1918	0.994004	1.05047	0.837237	1.07073	0.161832		400	0.238587	0.524953	0.429516	0.374193	0.131643	0.144182	0.307179	0.160604

[truncated: 23 more sheets: Figure 5B, Figure 5C, Figure 6A, Figure 6B, Figure 6C, Figure 6D, Figure 7A, Figure 7B, Figure 7C, Figure S3B, Figure S3C, Figure S4, Figure S8A, Figure S8B, Figure S8C, Figure S5 - Baseline, Figure S5 - 16ul.sec, Figure S5 - 31ul.sec, Figure S5 - 47ul.sec, Figure S5 - 62ul.sec …]
